# Supplementary material for: Sphingosine-1-phosphate promotes erythrocyte glycolysis and oxygen release for adaptation to high-altitude hypoxia
Source: Nat Commun. 2016 Jul 15;7:12086. doi: 10.1038/ncomms12086 (PMC4947158; doi:10.1038/ncomms12086)
Supplement: Supplementary Data Set 1 — Raw Values [file ncomms12086-s2.xlsx]

## Sheet: Raw Formula
							BL																				ALT1-NOON																			ALT1-PM
N.	compound	CmpdID	Pathway	parent	medRt	Polarity	001	002	003	004	005	006	007	010	011	012	014	015	017	018	019	020	021	022	023	025	001	002	005	006	007	010	011	012	013	014	015	017	018	019	020	021	022	023	025	005	006	007	010
2	alanine	C00041	Aminoacids	90.0555	1.21062	+	30825530	28982260	24430040	30131740	31331410	28452520	27426720	29165020	26912440	29966990	40101160	27754810	33095590	19610340	36797120	23032150	30796690	29345240	27924950	32929000	25198030	30993820	25065470	20401620	25456870	35755920	28226800	31155580	31606840	39499660	26403030	36767720	30960030	32241430	24482430	34565790	36890350	31654310	33238760	29268490	22478990	19926010	30330950
3	arginine	C00062	Aminoacids	175.119	1.19917	+	350315	700152	590672	1010371	353087	519970	204804	459882	319491	499841	1074617	676526	726347	415998	353931	129279	515170	763054	233177	810476	497772	1299707	377512	205005	129231	175172	244105	411470	588395	1388967	432574	614293	325602	383243	60645.4	303535	551688	282401	484996	271176	342100	88899.2	258306
4	asparagine	C00152	Aminoacids	133.061	1.21588	+	2247061	4258656	3036495	3852150	2399808	2537781	3765822	3266456	2868414	3049208	3768877	4171262	3207999	2845462	4052114	3397535	2679240	2741376	3783893	3436102	2684193	4769858	3055587	2835854	3865209	3439229	2860747	3903853	3180097	4502268	4067879	3140800	3040583	3483837	3179722	3315857	3367602	3673155	4266605	2732029	3210541	3607031	3640508
5	aspartate	C00049	Aminoacids	134.045	1.22296	+	9125397	6861286	2206680	5610802	6483374	4579036	9730729	8496087	4671224	11286190	1524123	5927792	9344241	1460078	3127304	17009500	4775506	11169320	8282056	16276150	9768823	7559474	8638321	5886846	11894470	8878116	5594332	11323480	9440624	3938859	5671154	13092490	2046980	8498139	20089740	6937852	10950100	7469530	16718000	8460193	6273144	11928330	9316341
6	cysteine	C00097	Aminoacids	122.027	1.33028	+	0	0	14122.5	11981.1	0	25077.2	0	0	3297.38	6825.56	0	0	0	0	2523.18	0	125222	0	0	2653.86	14198.8	0	0	2670.63	7435.95	0	3109.9	0	9685.64	9368.56	0	4870.14	0	2658.16	0	5679.95	5239.53	4481.17	0	0	0	0	0
7	glutamate	C00025	Aminoacids	148.06	1.22149	+	26861590	37438290	40790020	29177820	23041810	25065980	29427470	37770960	38409310	37045240	29557410	28417210	30278840	29778690	40158480	75215230	26801230	27336210	14792930	44272680	32366020	49181760	39210000	31697410	42237380	45395490	41134590	40346710	46322680	41337480	42302620	39433920	28350130	51509380	104486800	35177780	26042940	23259090	55668980	36950830	34170590	44582020	55029730
8	glutamine	C00064	Aminoacids	147.076	1.21587	+	30066750	38096230	26701900	36139460	21788490	34833570	26325160	24089580	25537290	36605370	29759860	30960150	33884790	23960360	43738380	26601190	30029980	29639150	35778180	24389600	33033560	25546150	23452410	26186950	23200420	26026050	21018370	42470510	23406370	35142510	25547660	32908100	22691470	30400610	19852580	31215330	31890170	32010230	25154450	20327010	28322150	26329280	25959980
9	glycine	C00037	Aminoacids	76.04	1.21873	+	10167920	12339150	12634450	12426590	13163560	13563560	13577580	12625920	11232380	11797540	13522630	12728810	12113110	10019500	14912470	11465240	12941060	11186520	13206150	13479620	14357990	13469680	11838040	11091320	12593430	13729770	11094740	13376350	10884640	13731230	12355230	13318270	12398320	11886930	12803630	11649360	13839300	11709230	11285220	10478550	11363850	11549690	13123710
10	histidine	C00135	Aminoacids	156.076	1.11324	+	6307386	6370594	7181338	6891354	6714346	6412196	5831934	6302416	5700286	5812796	5920360	8299508	6771804	6663308	5728048	5986942	6622532	6959814	6738702	7035354	5790650	6216554	6810786	6103782	6175780	6157312	6261018	6115750	7392326	6283374	7918244	11335280	6718252	23529820	23029370	7103230	6089548	6994494	6162446	6055674	6277006	6164154	5840586
11	isoleucine	C00407	Aminoacids	132.102	1.25341	+	68081030	99781220	113764300	172944300	89370220	108980100	132004000	159703900	109081800	78871740	120764200	88178820	81224590	144229400	104761700	93355390	124743400	105859300	67293910	168938700	125139500	186760300	142524900	149272500	108496200	106902300	77321120	121208900	108205100	118576900	105218900	87993160	101149400	119367700	99836610	126646700	107762400	106604600	112413500	156800300	198143600	157665200	133868400
12	leucine	C00123	Aminoacids	132.102	1.80953	+	30096240	51096260	43124640	65823480	53771230	40750500	43069500	62116490	29455990	46238010	37939710	27024070	43240170	48284150	39701130	33614800	30691720	30545870	27475290	48878080	31667250	50147280	37033630	41080710	21296100	30653170	28329090	35647120	31575660	41898350	26853100	29329480	27110330	39950240	24293180	29542370	32853140	25505000	28810980	39133770	47339740	33457000	37200820
13	lysine	C00047	Aminoacids	147.112	1.0849	+	10574310	14856210	13939280	16606600	17481220	17029090	17615150	16514240	13505460	15232170	15705660	15263680	15814500	16187060	12102100	10295810	18327000	15783380	14207960	17406920	10788140	18812910	14158300	14701440	12018170	10389390	10503280	12319240	12946870	13042110	13465050	14059180	12272570	13968460	8448392	14866350	12263950	12484470	13473240	12958320	14990680	11011910	10954120
14	methionine	C00073	Aminoacids	150.058	1.25277	+	17298250	17197500	20691190	27002600	19066820	22553990	24230150	29260650	19248010	18584320	20487100	25595140	15525560	19168430	22851180	18011390	22160750	22671700	14389680	32305440	22114540	35958940	19548720	19662740	18415590	17620510	16091380	21903920	19167670	20513550	23933820	17621800	16982250	25799930	14263270	19227470	20387200	15760950	18587350	18588500	24713230	25384570	20870570
15	phenylalanine	C00079	Aminoacids	166.086	1.98493	+	8936365	8550433	10546850	9315852	11225840	9278879	7529804	11147680	6142762	5076076	6875638	8614717	8326662	8075790	7688590	9423009	7277306	6964888	6414224	9533043	6663550	9658941	6163438	6353128	3575157	7852686	7290598	6918138	6643630	8391612	5683858	7525144	7516466	9510848	6062086	6550314	6707414	5754442	6698534	8862688	7799426	7301172	8814440
16	proline	C00148	Aminoacids	116.071	1.24192	+	222457300	186638200	108504700	418733000	426642700	228262500	189621800	299443800	161612600	237250800	249858000	176495300	188041600	117717300	258337000	171953700	219182100	179128700	154213100	193940300	167151700	209305300	238373500	147839100	129104200	312371500	176690400	295072700	220028100	212258200	153721700	158685400	174031300	205622600	145327400	203266200	253252600	211164400	242955600	352247100	188622400	143118700	226208400
17	serine	C00065	Aminoacids	106.05	1.21422	+	2154470	2045318	2030659	2221480	2372137	2086221	1856372	2265203	2293775	2312471	1978153	2337298	2203881	2029870	2496628	2001384	1785584	1935886	1938310	2456316	2275180	2107729	2526421	2039516	2107708	2079972	2201355	2170960	2438410	2296133	2059755	2149435	1935648	3092156	1853632	2796670	2157823	2500059	2786574	2017239	2224881	2296362	2407197
18	threonine	C00188	Aminoacids	120.066	1.21412	+	5646364	4790156	6217598	9732509	5942554	7383690	6816826	8032804	4976050	7321934	5920946	9353143	7263084	4797618	5768398	5313524	5916714	7882994	4630680	6860954	6199398	6394000	5432518	5000258	6353310	6728010	7691470	6815384	6504016	7224304	8917348	7453928	5082074	7760888	5845886	7891700	9152088	6585538	6531184	5097318	5696784	5701488	6935708
19	tryptophan	C00078	Aminoacids	205.097	1.29449	+	4607.05	1663573	2231285	2537682	2585764	1995695	3105983	2132302	3155886	1775191	1614185	1560309	2058778	2534529	2487064	2249718	2893047	2524040	2373842	1852980	2978183	2888384	3403568	2410272	2855739	1589757	1649731	2395906	2322047	2346346	2101279	2256357	2647394	2056912	2566966	2207697	1773136	2487280	2084254	2553077	2704728	2676579	1899409
20	tyrosine	C00082	Aminoacids	182.081	1.25259	+	47146420	37737100	33151690	44804180	53173280	45301390	46254560	67129860	39430490	31732910	51051760	44423380	45196520	44606060	44187330	38440160	48602000	45414420	33216410	68126540	42484120	62575710	47087150	36949250	47248440	42819130	33842450	45309060	46804050	56760190	44208650	59598760	53137440	57055870	37444790	57345420	45745480	51988540	50028350	65192060	47581720	51817060	39616800
21	valine	C00183	Aminoacids	118.086	1.25049	+	255793100	304919500	231204800	314423000	263301800	237049500	311258700	345519500	222028000	246771000	283598500	218266900	225965100	299722600	342205600	243165200	257654100	255281400	219479200	339115700	240131000	367479500	316556400	270944900	228948400	326774800	192934500	276819800	276785000	269112500	188546900	225599400	238905400	282459900	214714400	256594300	259217300	255895000	262485700	295859600	303997900	290832500	324322300
22	cystine	C00491	Aminoacids	241.03	1.09277	+	9671.19	12117	11194.4	34249.9	0	12624.8	27101.7	13451.4	16369	8371.6	26417.6	8056.82	5851.31	10798.8	29284.2	9360.18	103625	25140.2	9720.37	9521.29	13941.5	21860	20639.6	11795.2	22121.4	0	17000.7	17761.6	10672.3	28037.5	18329.6	7848.12	11232.4	7822.29	8685.14	20193.4	12417.7	15253.2	12145.6	21059.2	18446.7	12769.1	18908.2
23	kynurenine	C00328	Aminoacids	#N/A	#N/A	#N/A	#N/A	#N/A	#N/A	#N/A	#N/A	#N/A	#N/A	#N/A	#N/A	#N/A	#N/A	#N/A	#N/A	#N/A	#N/A	#N/A	#N/A	#N/A	#N/A	#N/A	#N/A	#N/A	#N/A	#N/A	#N/A	#N/A	#N/A	#N/A	#N/A	#N/A	#N/A	#N/A	#N/A	#N/A	#N/A	#N/A	#N/A	#N/A	#N/A	#N/A	#N/A	#N/A	#N/A
24	ATP	C00002	Nucleotides	508.002	1.38308	+	1341884	1512988	1355378	1305089	1427965	2116025	2130177	2361240	2222907	1672754	3134307	3230441	3313457	3274668	3227737	3207791	3692145	3435620	3757979	3461789	3760870	3462610	3778765	4050804	4192203	3728885	4192586	4434272	3953233	3922798	3984652	4013254	3859598	3910933	3433851	3548437	3384444	4153999	3855847	3722175	3738544	4463574	3875637
25	CTP	C00063	Nucleotides	481.98	1.24338	-	8448.44	5694.17	12577.9	4732.76	7359.69	0	9512.17	0	0	6271.02	4412.99	0	13485.8	0	9651.31	6604.96	0	4353.33	8066.42	6890.14	3064.32	14230.5	14750.3	6760.7	13356.5	13271.7	6017.63	7665.94	0	5376.79	4869.64	5116.12	0	6754.83	0	0	4635.53	13079.8	0	14177	5993.59	6883.88	17602.5
26	ADP	C00008	Nucleotides	426.023	1.71529	-	6378084	4612464	4291252	3659507	5847068	3229119	5578576	5936808	5323022	3109470	3980427	4187539	4016623	4099340	3673422	6021476	5040552	4233646	3679951	3978401	3446689	5603112	4671628	3640617	4207844	4908157	4018519	3357898	4700967	3947146	3750053	3442803	2967963	2779261	6806696	4190741	3403781	3288376	3554608	6975142	3072388	5314482	4403020
27	GDP	C00035	Nucleotides	442.013	1.2915	-	80474.8	0	107456	46588.6	48227	66974.4	43978.4	58156.5	51330.6	283875	111536	34759.9	56214.8	66467.1	71111.5	43781.2	56352.3	51462.6	87828.3	32712.2	68611	92163.5	28165.8	35724.6	16205.4	25027	0	80539.8	22657	47914.8	4435.61	32407.7	10462.7	56634.3	24643.9	29640.8	33493.2	63705.6	36343.6	8432.38	59900.9	64912.1	39753.3
28	CDP	C00112	Nucleotides	#N/A	#N/A	#N/A	#N/A	#N/A	#N/A	#N/A	#N/A	#N/A	#N/A	#N/A	#N/A	#N/A	#N/A	#N/A	#N/A	#N/A	#N/A	#N/A	#N/A	#N/A	#N/A	#N/A	#N/A	#N/A	#N/A	#N/A	#N/A	#N/A	#N/A	#N/A	#N/A	#N/A	#N/A	#N/A	#N/A	#N/A	#N/A	#N/A	#N/A	#N/A	#N/A	#N/A	#N/A	#N/A	#N/A
29	AMP	C00020	Nucleotides	346.056	1.25397	-	5117877	3277282	2209805	1901714	5252461	1816387	3223131	5111336	2386298	1232732	2303345	2116478	3139983	3278591	2645419	7364636	3334099	3869152	2980801	2633516	2322283	4920664	3853220	2643571	4286654	7253734	3349997	2664389	3693053	3165013	2317446	3322655	2456343	2328682	8967804	4820976	2829364	2458759	2522802	8591903	2718566	6486238	7459838
30	GMP	C00144	Nucleotides	362.052	1.25925	-	62094.4	7565.76	6140.02	17928	69946.2	0	7120.96	158463	56274.1	8447.63	0	12488.1	98153.8	65846.3	35774.1	146281	10375.5	31089.4	11489.6	38794.5	4228.38	103502	40916	26223.1	58571.2	171555	23823.7	19204	26524.7	42477.6	12568.7	73449.2	7731.43	44904.9	177786	10485.8	5537.87	25847.6	46146.5	118447	30008.9	77740.6	184358
31	IMP	C00130	Nucleotides	347.041	1.25526	-	32374550	24615870	30685000	28477170	17851450	27666670	25262460	38391900	25676250	18541800	22142200	14627170	15939220	19575810	26820170	30810770	19968100	14206920	15202250	14399780	29788550	14466310	12478780	22091340	20309990	37671420	31135660	19254910	18738610	14655600	15941280	23411030	24856260	30844630	35030190	37635640	21870880	16696260	15211350	9925022	18347180	22195050	40514930
32	CMP	C00055	Nucleotides	322.044	1.22119	-	47006.7	22611	42972.3	59027.6	58828.2	31774.9	53559.3	40597	46224.8	41243.1	48668.3	11251.1	8387.62	23028.1	31202.5	27576.7	35085.4	42731.1	13570	25960.3	23116.8	9769.67	45218.9	23451.8	28458.8	36784.3	42413.8	38162.1	30497.6	29764.5	16602.8	32676.2	32880.7	41420	30526.1	27404.9	39396	41432.7	28002.9	60428.8	35872.8	55268.5	45054.3
33	Hypoxanthine	C00262	Nucleotides	135.029	1.24855	-	14304990	17147990	21614880	13235050	10386350	14150900	10731990	12397610	13772940	11382250	15451630	18036450	14598370	13507470	18159840	13689630	16651160	10968560	14067230	12659680	16917700	13464450	9974685	8300552	11009690	12304190	9351432	10159310	11679310	13365260	15687740	15994980	13869540	16237520	12114560	14898500	11540380	12342950	12166700	9680153	7893216	9867559	11847390
34	Adenine	C00147	Nucleotides	136.062	1.4547	+	1244957	773587	810452	1251130	864536	796500	840023	827472	840761	843861	850907	820509	1229102	857049	776678	827947	1461993	1558141	1516559	1571960	1419206	901754	1726438	1633017	962272	900713	1795569	895226	1733817	1918737	926817	1676600	880806	881077	874765	1502321	874130	935132	946514	2226952	972306	1954208	1627129
35	Xanthine	C00385	Nucleotides	151.027	1.29304	-	293630	312332	248816	251982	280274	264905	309219	318746	289188	329339	264181	305205	279841	321066	305399	341856	350169	327653	342239	296105	205273	313475	279562	307850	228365	186761	312178	254471	317530	314087	272663	196337	303710	278982	332302	219003	301562	320100	282310	211263	322605	343720	239385
36	Guanine	C00242	Nucleotides	152.055	1.2525	+	784571	799135	987508	1039102	869857	995017	1201304	1324736	870796	928044	996872	1128275	719232	924431	1025751	788289	1058964	1088240	697435	1516092	811126	1615069	829582	921696	860026	679270	633971	1042109	795103	903918	1061347	789927	774192	1097418	642986	793756	894532	678454	685083	899561	1100884	909209	971248
37	Allantoate	C00499	Nucleotides	177.062	1.10963	+	60927.8	143160	64689.1	149127	119423	115762	100361	99680.1	67923.4	80935.4	68430.5	84176.3	182637	93993.9	163532	88496.8	159526	125809	68139.8	145235	65809.9	112384	94855	95438.9	60170.9	150884	124031	127250	123201	85149	65302.3	192984	149847	123196	39103.8	90124.4	142041	105086	156217	150335	121153	84127.7	131866
38	(S)(+)-Allantoin	C02350	Nucleotides	159.051	1.24596	+	182828	165803	111480	129845	119624	148983	179991	125413	204109	168805	99149.5	60773.1	151488	175026	126824	94833.3	218834	232157	405847	94221.9	104775	82964.2	94462.9	182659	131779	168606	176292	200460	82954.3	142860	117963	133140	160017	122445	58391.4	133805	117319	318700	86523.4	197446	275255	254733	120960
39	5-Hydroxyisourate	C11821	Nucleotides	185.032	1.21201	+	10918500	10033270	9054439	10755020	7609592	10913220	9250983	7942734	7981356	12790460	9406601	9661419	9201912	7995724	11417410	8258558	8084726	9453508	9204863	8518692	10278620	9157477	7436378	8383226	6836836	8880080	7310226	12594790	7983136	9840011	7952098	11155000	7505360	10138060	7185600	9953081	10883120	9580899	7294314	6735972	9735245	8471465	9508843
40	3--5--Cyclic AMP	C00575	Nucleotides	330.058	1.25387	+	874373	650716	709947	548490	838386	988093	774382	723493	789770	491371	720362	753343	673439	806415	1024436	799614	442192	880698	531875	870209	510667	501432	609268	469305	513509	717603	1112340	593918	619608	644074	478713	735150	709867	564923	717635	730963	647074	593065	744328	701983	935156	878770	667970
41	Nicotinate ribonucleotide	C01185	Nucleotides	335.047	1.64345	-	0	29891.8	0	0	245570	0	0	0	0	0	0	0	0	0	0	0	0	0	114253	0	0	110759	97109.5	105774	87803.6	102067	91764.9	98234.4	106671	0	103206	105094	0	0	70394.5	70581.5	75265.9	0	70711.1	80345.8	0	0	70582.4
42	N6-(1-2-Dicarboxyethyl)-AMP	C03794	Nucleotides	464.082	1.28436	+	0	0	0	0	0	0	0	0	0	0	0	0	0	0	0	0	3697.01	0	0	0	0	0	0	0	0	0	0	0	0	0	0	0	0	0	0	0	0	3004.62	0	0	0	9905.76	0
43	Diphosphate	C00013	Nucleotides	#N/A	#N/A	#N/A	#N/A	#N/A	#N/A	#N/A	#N/A	#N/A	#N/A	#N/A	#N/A	#N/A	#N/A	#N/A	#N/A	#N/A	#N/A	#N/A	#N/A	#N/A	#N/A	#N/A	#N/A	#N/A	#N/A	#N/A	#N/A	#N/A	#N/A	#N/A	#N/A	#N/A	#N/A	#N/A	#N/A	#N/A	#N/A	#N/A	#N/A	#N/A	#N/A	#N/A	#N/A	#N/A	#N/A
44	Orthophosphate	C00009	Nucleotides	#N/A	#N/A	#N/A	#N/A	#N/A	#N/A	#N/A	#N/A	#N/A	#N/A	#N/A	#N/A	#N/A	#N/A	#N/A	#N/A	#N/A	#N/A	#N/A	#N/A	#N/A	#N/A	#N/A	#N/A	#N/A	#N/A	#N/A	#N/A	#N/A	#N/A	#N/A	#N/A	#N/A	#N/A	#N/A	#N/A	#N/A	#N/A	#N/A	#N/A	#N/A	#N/A	#N/A	#N/A	#N/A	#N/A
45	5--Phosphoribosyl-N-formylglycinamide	C04376	Nucleotides	313.043	1.22951	-	64877	70188.6	184199	86532.2	50997.9	106467	101248	63053.7	96308.6	66802.6	251507	79474.6	56585.5	176329	48423.8	52719.4	57454	66559.6	56884.6	60545.4	56156.6	37810.3	48956.6	105068	63286.1	58181.4	57325.6	62424	61205.1	82755.9	80163.2	58687.2	178519	82759.6	87430.8	83911.9	85348.1	97324.8	80059.7	91704	89490.8	95123.5	96720.7
46	5-Phosphoribosylamine	C03090	Nucleotides	230.042	1.33738	+	87330.8	14955.8	18222.3	4137.85	6119.52	4674.81	32411.5	87381.6	21348.8	5667.87	7966.49	12702.3	8445.43	4333.75	22559	69189.5	9245.72	16424.5	7901.79	7076.4	35083.4	13960.6	21330.5	5280.27	55405.9	88871.2	40226.7	5472.76	48854.5	22038	25787.9	19022.1	11506.8	48823.9	79981.5	31429.4	32987.9	22812.9	12712.8	6702.72	3700.9	35890.6	74870.4
47	UMP	C00105	Nucleotides	323.029	1.28744	-	0	0	0	2305.27	5529.5	0	1726.62	2843.12	0	0	0	0	0	0	0	4196.26	0	0	0	0	0	0	0	0	2377.15	11669.2	5665.6	5258.9	0	0	0	0	0	0	8062.1	0	0	0	0	0	0	0	0
48	UTP	C00075	Nucleotides	482.972	1.30481	-	0	3078.89	36991.2	1733.29	0	0	13763.1	28971.4	0	14933.9	18497.2	0	0	14492.5	17074.8	0	7946.89	16670.2	4396.26	10854	7613.59	8071.14	8373.41	3369.41	14191.3	21307.6	17591.2	2150.86	0	7426.8	13082	25552.9	0	21926.2	30443.6	0	13676.9	8019.83	7098.31	6220.99	27154.8	62813.3	43010.3
49	UDP-glucose	C00029	Nucleotides	565.05	1.15575	-	170857	134311	168679	84856.4	172107	58162.9	107550	95096.1	72435.2	13881.8	83846	53429.7	48894.7	41448.8	59728.3	83748.4	32342.3	0	4786.97	33916.9	4407.66	12828.5	0	1827.66	0	5815.98	12044.7	3496.02	3377.53	2024.6	5606.98	12038.2	11210.6	12493.8	11046.2	20872.3	10081.6	19027.2	16301.7	17363.4	19199	24050.8	32724.1
50	Cytidine	C00475	Nucleotides	242.079	1.24671	-	48069.5	89051.2	85692.4	98922	119973	32060.3	77290	67800.1	46425	79402.2	40983.5	59193.5	57771.1	51933.5	52150.5	57465.5	58142	31150.6	45474.7	58513.7	39493	30024.6	41510.5	43451.7	47400.9	47963.6	38318.8	45024.9	57080.9	73960.4	40395.5	49817.6	60950.5	58367.6	54542.2	59959.6	37549.2	44594	49552.4	89547.9	34337.8	116417	49233.2
51	2--3--Cyclic CMP	C02354	Nucleotides	306.049	1.29648	+	83933.6	75758.6	39559.4	65601.6	33141.4	60029.1	76728.2	32090	79664.6	80821.7	71103.4	40079.3	55019.7	28256	73368.6	52279.3	78007.6	30726.8	46027.5	40972.3	69835.8	58061.1	53603	46622.7	71645.2	69156.7	62450.5	62058.9	73349.1	78433.9	79824.4	78792.1	55018.9	77866.3	48456.7	73980.6	56130.6	90869.4	50584.1	86324.7	78680.4	76586.3	60655.4
52	3-Ureidopropionate	C02642	Nucleotides	133.061	1.21588	+	2247061	4258656	3036495	3852150	2399808	2537781	3765822	3266456	2868414	3049208	3768877	4171262	3207999	2845462	4052114	3397535	2679240	2741376	3783893	3436102	2684193	4769858	3055587	2835854	3865209	3439229	2860747	3903853	3180097	4502268	4067879	3140800	3040583	3483837	3179722	3315857	3367602	3673155	4266605	2732029	3210541	3607031	3640508
53	3-Ureidoisobutyrate	C05100	Nucleotides	#N/A	#N/A	#N/A	#N/A	#N/A	#N/A	#N/A	#N/A	#N/A	#N/A	#N/A	#N/A	#N/A	#N/A	#N/A	#N/A	#N/A	#N/A	#N/A	#N/A	#N/A	#N/A	#N/A	#N/A	#N/A	#N/A	#N/A	#N/A	#N/A	#N/A	#N/A	#N/A	#N/A	#N/A	#N/A	#N/A	#N/A	#N/A	#N/A	#N/A	#N/A	#N/A	#N/A	#N/A	#N/A	#N/A
54	5-6-Dihydrothymine	C00906	Nucleotides	129.066	1.22865	+	21648150	20017640	3668578	18006260	3992924	16798760	22751470	17387960	8235966	23752670	18613400	11777400	11427850	8471239	28785240	23860080	19433520	15547710	7025766	8600442	29312030	22214340	3880206	18476580	24408690	19221860	10266920	26015810	11762030	16059660	8608311	9592213	9788993	21488660	22750530	7882792	14045250	11433960	7612578	3905522	17816370	26300070	17993570
55	Thymine	C00178	Nucleotides	125.034	1.2071	-	1845988	1940653	1850253	1954595	1871480	2022545	2061608	1916843	1869694	1885277	1983772	1898223	1875843	1873690	2020682	1898829	1838182	1891189	1931034	1725079	1859905	1919908	1961825	1840187	1913041	1823314	1950581	1945256	1962790	1904347	2024467	1877526	2120970	1976005	1971016	1900245	2042147	1914475	1934104	2013708	1923702	1875669	1859208
56	Thymidine	C00214	Nucleotides	241.084	1.31407	-	0	0	0	9989	8810.03	0	9398.11	0	4061.47	2932.25	0	13101.8	3627.39	3795.64	0	2365.79	8771.49	7456.72	21525.2	9513.49	8413.44	6587.52	10085.6	3820.91	8609.67	3446.31	7020.9	7242.35	7983.11	0	16228.4	7409.05	5160.02	13480.4	8215.27	9341.13	6544.82	3608.72	14655.3	4590.46	9355.94	6022.61	6882.39
57	NAD+	C00003	Nucleotides	665.121	1.26856	+	0	16178.6	0	54123.5	0	3126.34	0	0	0	4300.67	54566.9	0	119517	298537	0	0	0	51387.7	764729	701248	0	173534	2571.97	275466	6601.85	0	0	70898.1	0	45740.6	166080	0	0	0	0	0	0	348549	265427	49978.4	431083	48838.8	0
58	NADH	C00004	Nucleotides	664.119	1.28232	-	32489.4	136109	74740.6	96557.9	70264.8	41231.1	13639.4	31803.6	19436.8	97161.6	18412.5	4699.42	21372.1	16071.5	0	0	0	0	21161.8	14131.7	4846.78	38545.7	6156.22	7589.16	0	0	0	25318.4	9782.58	14766.9	0	0	0	0	0	0	0	0	0	0	0	0	0
59	NADP+	C00006	Nucleotides	743.073	1.47051	-	112938	77361.4	104763	101720	83568.2	89456.2	109641	102735	115625	115510	99467.8	101398	88214.7	90024.5	91301.2	39781.9	97021.8	90497.4	113052	99621.9	94278.1	126468	132000	104405	99800.4	92254.6	118123	93927.5	108636	106096	85864.8	87212	90516.7	74247.7	44063.5	83554.8	79376.7	89510.4	93525.2	82303.3	71325.5	70772.1	88188.5
60	NADPH	C00005	Nucleotides	744.078	1.51678	-	16357.4	3758.73	12801.2	9569.73	6216.89	2995.85	12175.9	7021.68	3458.75	8485.22	4735.44	12315	11869.9	10778.5	3040.75	3930.72	3609.24	14091.7	22503	8861.08	2954.75	11681.7	4136.68	18614	2955.81	0	3151.21	0	11753.2	10953.9	11006.4	16122.5	10166	7089.26	3162.22	13117.9	5108.29	0	21489.8	6174.3	9389.64	7704.21	4159.96
61	3--5--Cyclic IMP	C00943	Nucleotides	329.031	1.41399	-	95766.8	129981	110345	167248	119708	143939	157659	129248	128540	141709	140964	95422.5	112757	124841	125752	110290	190406	98393.6	128038	113719	143340	104747	109150	119495	117928	95761.6	88595.8	132788	109220	108170	98242.9	110272	96798.1	97481.3	85879.2	96662.8	87703.7	80258.3	94140.5	101765	80842.2	86459.2	61666.9
62	Pyridoxal	C00250	Nucleotides	168.065	1.25262	+	173519	170232	307841	201473	130649	200893	173051	265648	249794	235588	232134	198508	381606	189700	294442	202257	193270	324154	173770	199743	145562	192299	166680	366881	232868	334528	168365	204716	294932	325078	423943	551811	312480	271803	524572	487464	216127	383303	188852	163892	245604	222391	223547
63	4-Pyridoxate	C00847	Nucleotides	182.046	1.27868	-	29365.9	8583.15	128676	58659.9	71153.9	69458.1	84257.6	72869.8	80205.5	98170.4	61828.5	54726.4	72169.4	64880.1	64911.5	50254.9	62803.8	91297.6	75639.6	70306.1	100608	59275.8	79171.8	83347	105916	97294.9	67684.8	85096	114532	85016.7	103439	398606	118411	76929.7	172580	273990	102210	83682.7	78559.9	73755	75985.8	98467.9	69935.3
64	Pyridoxamine phosphate	C00647	Nucleotides	247.048	1.2194	-	25450.9	34958.5	19904.8	16497.7	27982.7	23039.9	16100.6	32315.4	22462	13837	34798.6	14265.7	22632.9	23860.5	35811	6543.15	15711.3	12039.4	21386.8	37951	31290	26548.2	35399.6	13145.4	28174.2	10913.4	14558.8	12532.9	18426.4	20478.9	24595.2	15638.2	27531	23733.3	27489.8	19910.2	25367.2	31150.3	31583.8	15600	19628.6	13334.6	21968.3
65	Nicotinamide	C00153	Nucleotides	123.055	1.4521	+	24288810	19486420	22229090	21189430	26376280	21717530	26881190	23444860	21352410	35265670	19270520	18231650	16760200	15157900	22943980	21153190	18230370	22645530	17237840	17811100	18779980	13144760	18092060	18413010	19717230	21971400	20632530	21498720	20472880	20474560	15121280	14971780	14199620	18963150	20427100	20303990	24616070	17974670	16635800	17412810	16620080	22144480	19871090
66	ADP-D-ribose	C01882	Nucleotides	558.066	1.41751	-	36968.9	136399	93614	175781	147411	262039	373488	28818.9	124845	262518	264680	145632	225428	79457.6	176310	143620	1089802	307532	221860	192749	267600	136667	267159	255061	623451	27759.8	122722	342208	213331	259262	195666	149752	80483.4	48591.2	30366.8	102008	141230	215759	148183	252434	129377	350487	22609.9
67	Flavin	C00176	Nucleotides	240.063	1.22103	-	68826.4	74342.7	48408.5	95644.7	73497.9	99815.2	61217.9	65057.2	56899.5	77766.2	71413.3	72078.8	54230.7	35290.7	75140.2	46491.3	69654.6	50439.4	63882	0	62289.7	53121	63249.4	67309.9	55802.3	47426.6	72126.8	61151.1	48325.2	58043	63106.4	48377.1	71890.3	45710.3	75458.6	48411.2	56801.9	18729	57200.7	11452.4	37337	71387.1	75826.4
68	Adenosine	C00212	Nucleotides	268.103	1.25269	+	240555	158348	162504	250828	238230	132233	154646	158068	88153.3	156618	198410	175603	192501	145038	281329	333972	280430	232004	248436	285419	310238	338337	331240	215713	311588	365444	301212	412129	401476	334964	464478	472822	331730	357994	524130	349956	399798	415034	311466	407006	363882	361665	367845
69	Guanosine	C00387	Nucleotides	284.098	1.25643	+	0	43072	0	0	0	0	47271.3	109928	37137.7	0	0	0	0	0	0	51820.8	0	0	0	92648.7	73581.3	0	19840.7	0	253389	236521	89221.9	0	85049.7	2907.34	66345.2	41831.6	0	214802	538579	234823	13300.7	79096.7	75024.6	0	0	176692	297472
70	Inosine	C00294	Nucleotides	269.088	1.25463	+	817754	165457	224212	172882	69411.3	171111	677859	853664	273681	195520	254509	158929	48338.4	4857.05	145475	158916	0	208238	152684	295097	1628695	734400	302256	362632	5672284	2176537	1743300	725590	1450582	991999	1503936	955409	352067	1375095	2605874	3022728	2615535	2221918	1311798	177987	315833	1973456	2793393
71	Mannitol	C00392	Additive solution	#N/A	#N/A	#N/A	#N/A	#N/A	#N/A	#N/A	#N/A	#N/A	#N/A	#N/A	#N/A	#N/A	#N/A	#N/A	#N/A	#N/A	#N/A	#N/A	#N/A	#N/A	#N/A	#N/A	#N/A	#N/A	#N/A	#N/A	#N/A	#N/A	#N/A	#N/A	#N/A	#N/A	#N/A	#N/A	#N/A	#N/A	#N/A	#N/A	#N/A	#N/A	#N/A	#N/A	#N/A	#N/A	#N/A
72	D-Glucose	C00031	Glycolysis	179.056	1.24965	-	18271830	9829535	8502428	10095200	9152335	7459766	8895095	6214056	7666970	7392998	9537043	10066000	13964980	9368607	8819927	12558370	7508354	12478210	6725466	8802454	9106928	12541260	8330834	6105564	9045261	6649850	6214726	8373068	7551192	9326305	10345750	13848290	10330960	9189028	12180060	8614012	12323240	9258257	10058210	8912212	6009170	8555440	6626254
73	D-Hexose 6-phosphate	C02965	Glycolysis	259.023	1.2935	-	3757867	4582568	5336145	3786584	3938849	3904686	3601552	3271605	4641272	5229630	5963356	5164990	5887162	3158732	7850092	3946734	3836772	4140782	5184700	5263582	3829091	4808924	4543476	4122403	3653738	3960248	4721344	5688450	4621498	5577852	5523372	7580052	5131294	6168930	5308122	5772650	5731180	6293980	5723298	4693502	3909487	4483518	4223172
74	D-Fructose 1-6-bisphosphate	C00354	Glycolysis	338.99	1.36792	-	13561840	8713285	9788500	6030732	9200331	2425958	7504036	11759690	11035280	4654543	4020502	5570876	4247970	4422417	4971315	6381518	3593315	1967133	1442664	5359410	2649053	2680497	1824249	0	0	2972474	3197726	0	1311905	0	0	0	0	1180518	0	0	0	0	0	0	60284.9	0	0
75	D-Glyceraldehyde 3-phosphate	C00118	Glycolysis	168.99	1.29658	-	3375083	632823	1058954	831460	1082245	391944	1846469	4827640	1554347	753802	1184762	970438	699948	600938	1672284	4547874	828089	1245174	840644	833964	3396236	2019951	2172842	781958	4065607	7064806	3102130	1371659	3268161	2150771	2806858	1359849	845578	3748867	8088386	3768689	3106030	2756955	2063017	2040004	800194	3580985	8112096
76	2-3-Bisphosphoglycerate	C03339	Glycolysis	264.953	1.15134	-	1100380	3759113	4308356	2587121	2927929	3314890	3019615	4137046	4805510	4595290	5060744	5589448	6975914	6664634	8491437	9743398	8741677	6524736	4754949	5676134	8113132	9388151	10543820	11075460	5504632	7091628	9636059	9949965	6725098	6981618	7094968	7011924	6797616	6926054	6936916	7634212	7380854	6734616	5921634	7356282	9204581	8252068	8110176
77	2/3-Phospho-D-glycerate	C00631	Glycolysis	184.985	1.35137	-	7375810	9838244	8195304	7360234	8104820	5924756	11467140	8143526	11965290	8198606	10051480	10018650	9542559	11198890	8176414	7590356	11018210	11195120	10732630	10118310	11990010	18869910	14475440	12331150	19976360	9141295	10665540	11637560	12880580	15231870	11780040	11437420	11893200	9638269	10357310	12111990	9901446	13489330	15371020	22020890	12775320	23374860	10158390
78	Phosphoenolpyruvate	C00074	Glycolysis	166.975	1.4338	-	4292056	4368054	4676024	3272748	4022050	2372309	4650322	482241	4036325	2289615	3839936	3154128	3450741	3676409	2553228	2337744	2789218	3394599	3385254	3372088	3552487	4991828	4048926	3291786	3821103	1853198	3259719	2891184	3756340	2845339	1979369	2564973	1827817	2083176	1462840	1852780	1971242	2291563	2358765	3049715	2385598	3713474	1269836
79	Pyruvate	C00022	Glycolysis	87.0075	1.27718	-	14796900	13116420	13747030	11156700	13761890	17305150	8794048	16011500	8729537	12291480	11369060	10894480	9835075	9217395	6983334	10124100	10413790	7124658	11472640	11674110	7938212	7126974	9947737	8714964	6726824	13455470	8965574	9097487	11763580	8632291	7875746	10445620	11149500	8577563	12221340	9166855	8085384	10530120	8478802	6238434	8281422	5478916	12464180
80	Lactate	C01432	Glycolysis	89.0231	1.29924	-	51705340	36800300	43630190	37442640	40676200	44823740	39773910	30994950	30799580	0	43064120	35982400	31072820	24577080	32195490	34360280	34165680	28426250	34704960	32724750	26303670	26717610	26371940	20318020	29470830	28985050	31925540	24546020	35041280	34853160	33404030	32182270	28616210	29152250	23110140	27341350	28861310	32602020	30266410	26558620	21831210	23126890	23165150
81	cis-Aconitate	C00417	Carboxylic acid	173.009	1.24508	-	1635739	1979228	3474909	2561814	1462111	2166580	1487861	1027548	1497430	1571778	1434720	973718	1322007	1104096	2021151	1778577	2799355	718050	1016988	1355435	1781366	1200937	1146066	935603	752136	830121	1343249	1004765	1322146	951872	878540	1382088	1137582	1245999	746234	1195470	679872	723127	825746	999366	843529	943422	827723
82	Citrate	C00158	Carboxylic acid	191.02	1.25462	-	45998340	52899850	88378540	65242980	40150980	64368940	48744810	35417650	39269920	39901520	41064510	29591010	35706000	33437670	61164000	50531040	92245570	30501250	41309100	55857740	48585370	39582740	32354290	31863960	25097130	30015100	44110890	33430730	46299990	28009140	30441890	46328310	39516290	50765740	25037830	42957160	26373390	26435390	33183900	29212490	33919450	29604140	23879170
83	2-Oxoglutarate	C00026	Carboxylic acid	145.016	1.24022	-	1231488	2485084	7137290	1528296	686804	2833651	930184	704181	2489360	1109133	8163848	1294461	1093077	4600228	2964322	726323	2294398	489114	695112	824883	834591	1694277	1286202	2292228	589118	643809	1097282	1151293	1008353	2535212	1105492	912330	4879804	801489	659521	744146	568878	650840	618524	627019	1661214	720750	759409
84	2-Oxoglutaramate	C00940	Carboxylic acid	144.029	1.24135	-	970969	1267947	1144824	1365473	1202902	1392874	1110748	1145859	1125850	1162193	1398990	936188	1181994	1249238	969273	1084676	1076192	912433	1465341	968611	1101617	1045857	1041886	1064261	1108016	1167520	1165426	852209	1166598	890930	1143759	1194087	1308355	1200030	1216646	1153318	1156035	1049312	1268502	1182334	1159441	1126137	1245740
85	Succinate	C00042	Carboxylic acid	117.018	1.21604	-	1459711	947719	1207996	1223448	883693	1248503	1122172	1025877	1151234	1436932	1191536	959829	993265	980638	1109238	1010199	923813	749421	975887	950282	919486	870495	940313	905360	1034198	926177	1211962	1055071	1306951	1160806	1005138	1216548	806694	1146798	959806	864685	783651	1165952	877724	1069766	1190007	1121877	1195323
86	Fumarate	C00122	Carboxylic acid	115.003	1.2536	-	5136592	4818868	4807620	3606777	4074740	4044702	3329089	4046155	4711985	3284439	3768909	3214851	3408713	3269904	4892634	3764594	3754112	2605067	3354301	3489381	4125925	4092513	3722202	3355954	2848777	3928958	4058249	3645068	3994598	3382163	3263659	3510408	3116674	4054750	3745138	4866936	2847449	3383885	3209228	3434084	3556897	3577104	4045163
87	Malate	C00149	Carboxylic acid	#N/A	#N/A	#N/A	#N/A	#N/A	#N/A	#N/A	#N/A	#N/A	#N/A	#N/A	#N/A	#N/A	#N/A	#N/A	#N/A	#N/A	#N/A	#N/A	#N/A	#N/A	#N/A	#N/A	#N/A	#N/A	#N/A	#N/A	#N/A	#N/A	#N/A	#N/A	#N/A	#N/A	#N/A	#N/A	#N/A	#N/A	#N/A	#N/A	#N/A	#N/A	#N/A	#N/A	#N/A	#N/A	#N/A
88	Oxaloacetate	C00036	Carboxylic acid	130.998	1.21566	-	431888	258713	330340	376107	267883	356449	321383	273409	343013	382149	331279	259480	229485	253570	315600	257272	256784	219493	270003	281161	243633	237436	259278	254472	234140	249548	318870	319406	293814	358811	221414	310713	250403	318973	265657	262812	256982	264572	248507	295246	286528	278658	337461
89	5-Aminolevulinate	C00430	Carboxylic acid	130.05	1.30777	-	561131	534316	614186	557837	449697	497213	485332	470345	481712	497653	484133	400856	440988	417380	506867	408323	458114	413998	423064	554615	470444	423420	429101	464345	426207	336964	436943	439871	456070	427798	377039	401881	362574	529292	370506	429009	400001	393207	472300	389527	396756	340309	413758
90	D-Glucono-1-5-lactone 6-phosphate	C01236	Pentose Phosphate Pathway	257.007	1.22832	-	83174.6	89322.8	73328.9	74400.2	80869.5	55006.7	76249.4	75835	101124	116253	88758.7	65887.3	99443.5	50844.2	104735	48658.6	79897.2	68715.7	83409	80181.6	63121.9	44947.9	90671.3	66697.7	50425.7	59274.6	103989	72104	91444.9	83483.9	82421.5	125679	70094.2	86869	65927.6	72890.8	60257	77835.3	74413.1	67243.7	47152.4	43476.1	66013.4
91	6-Phospho-D-gluconate	C00345	Pentose Phosphate Pathway	275.018	1.30137	-	1087561	1450784	1691278	1307096	1125227	1201436	1697345	2126391	1696709	1553481	1878788	1195174	1322785	1086619	1576235	1487376	1202468	1126360	1253938	1533462	2062960	1545504	1799969	1518930	1766687	1346106	1699417	1949300	1501900	1979551	1401665	1682095	1564489	2491818	1564029	1750608	1273713	1893910	2072792	1597758	1373531	2368666	1869871
92	D-Erythrose 4-phosphate	C00279	Pentose Phosphate Pathway	199.001	1.25241	-	3076864	3125132	3168241	2716052	2642743	1933442	2560695	1428788	1890158	1262711	2859750	1321389	1814945	1847157	1749048	1205600	1925865	1881646	2432378	1410024	2412277	2560976	3111034	2006694	2519960	1140376	2437679	2528049	3607803	2747779	1955131	2139208	2136871	2116816	939854	1997465	1961991	3155989	1840228	2167897	1926232	2861486	1000003
93	Sedoheptulose 1-phosphate	C06222	Pentose Phosphate Pathway	289.034	1.29313	-	373599	319588	308584	268978	276436	216940	380984	352270	338811	334973	374732	375100	342756	277666	291708	236408	361081	408358	366610	520651	485382	446714	469149	366436	533971	348848	494719	582118	540509	526385	487411	520633	560603	567274	317444	507593	494505	528035	708880	501508	372077	699732	476294
94	alpha-D-Ribose 1-phosphate	C00620	Pentose Phosphate Pathway	229.012	1.28135	-	1362479	805803	1036326	1067384	714660	1110926	1212134	2060602	1220271	1315358	979936	924677	967524	918221	1053142	1806281	868764	1029415	847944	889328	2568336	1569257	1310098	866678	3397499	3048159	1915559	1151112	1804202	1905972	1806520	1293552	768112	2264522	3342554	2369637	2421946	2429098	1636340	1377167	1090112	3069260	3904431
95	Glutathione	C00051	GSH homeostasis	306.078	1.25526	-	53985080	97637980	88941750	62040690	53558860	47833990	50613620	40770240	67160820	175691800	70085570	48396190	51163980	41090300	38614130	46869360	53903640	72191190	57684260	62006080	76599340	85694140	60799510	69533090	132147800	58235660	69429160	120823200	73670780	169363100	64853630	67924660	54666680	60055800	66864100	82902620	84647960	78892060	70066290	45810980	69977540	80661590	46589210
96	Glutathione disulfide	C00127	GSH homeostasis	611.146	1.25821	-	87498820	66913010	74785740	53018390	85633820	75647940	59669890	78639380	54667350	29593110	60546100	97819740	78653180	88849130	81761200	100716200	59964850	63201410	67595160	97411800	53367710	69072490	63873880	63069790	52836010	68724310	72856370	48965460	68999700	45590770	87202250	74694580	79916500	92261770	75977720	73455210	68373130	67291540	86177830	76700640	65136260	72958340	76685630
97	5-Oxoproline	C01879	GSH homeostasis	128.034	1.25489	-	11219630	12493400	10115340	9196623	9147154	8502839	8291854	8117272	7610284	8277082	8201346	8446991	7242224	9382066	9247001	10818400	6595980	8631499	10535610	11933480	8619435	10480680	10119960	9280711	10685510	9996727	7776366	9007937	10655920	10395710	9268587	9727445	9165957	11257080	10109130	10571210	8972398	11865000	12324220	7366572	8258206	8785032	8083566
98	S-Glutathionyl-L-cysteine	C05526	GSH homeostasis	427.094	1.22825	+	34561.3	105996	96965.9	232950	120451	266482	251919	90616.6	0	28683.5	77397.6	59963.2	78060.6	185020	426000	199641	702051	53188.9	77396.8	88452.4	278111	16083.1	155483	113961	77783.1	0	21742	80213.2	115203	35546.2	143140	57842.7	116950	246326	12268.4	24200.6	16479	31761.7	149763	109970	67455.8	81331.9	7074.69
99	gamma-L-Glutamyl-L-cysteine	C00669	GSH homeostasis	249.057	1.26284	-	46969.8	95026	176338	37768.5	42497.9	19257.6	41261.1	16071.7	44459.5	171072	24442.2	35526.6	142100	67875.3	43267.6	26099.3	11340	73409	32793.5	75076.4	39783.7	93118.8	30059.5	74592.5	111278	15692.5	96104.9	104104	116634	117687	76889.1	125242	29205	48739.9	43319	31322.5	82206.1	24822.1	86809.2	15875.9	87523.7	44322	21142.2
100	Dehydroascorbate	C05422	GSH homeostasis	173.009	1.24508	-	1635739	1979228	3474909	2561814	1462111	2166580	1487861	1027548	1497430	1571778	1434720	973718	1322007	1104096	2021151	1778577	2799355	718050	1016988	1355435	1781366	1200937	1146066	935603	752136	830121	1343249	1004765	1322146	951872	878540	1382088	1137582	1245999	746234	1195470	679872	723127	825746	999366	843529	943422	827723
101	Ascorbate	C00072	GSH homeostasis	175.025	1.21873	-	4816368	2950315	3571703	3857569	2382659	3921646	3708981	2987792	3596881	4492422	3432732	3117898	3235210	2954995	3440179	3208425	2715193	2033017	2775900	2874085	2813360	2457604	3091682	2694008	3049126	2574360	3955970	3294278	3834079	3606384	3102251	3815581	2480481	3494508	3145657	2635917	2474924	3339614	2558771	3353901	3823768	3659152	3855094
102	S-Adenosyl-L-homocysteine	C00021	Serine biosynthesis and one-carbon metabolism	385.127	1.25222	+	768832	689229	711126	620921	664783	710552	742960	645550	743420	437793	714951	650433	651928	743973	907127	704149	809041	819320	669919	1025377	549572	955666	761645	704886	807364	614281	837612	621430	933669	685092	846091	815710	803699	872484	788632	801956	742881	963647	1041886	888619	793812	856861	814292
103	S-Adenosyl-L-methionine	C00019	Serine biosynthesis and one-carbon metabolism	399.144	1.21071	+	126604	102966	200710	145789	76234.1	131719	62966.9	62059.6	84567.6	157230	168285	181325	127531	77464.3	80633	76811.8	66530	159518	229175	202142	129460	221101	115803	148356	111058	92329.6	96671.5	209257	281804	279490	245022	163766	106757	88089.2	83095.1	108154	187648	219649	220415	95832.3	241277	114320	72282.9
104	L-Homoserine	C00263	Serine biosynthesis and one-carbon metabolism	120.066	1.21412	+	5646364	4790156	6217598	9732509	5942554	7383690	6816826	8032804	4976050	7321934	5920946	9353143	7263084	4797618	5768398	5313524	5916714	7882994	4630680	6860954	6199398	6394000	5432518	5000258	6353310	6728010	7691470	6815384	6504016	7224304	8917348	7453928	5082074	7760888	5845886	7891700	9152088	6585538	6531184	5097318	5696784	5701488	6935708
105	L-Homocysteine	C00155	Serine biosynthesis and one-carbon metabolism	136.043	1.25213	+	676474	713117	702849	625765	580783	809519	913330	386592	473016	589500	999336	802128	812806	2270457	1152364	524396	1049299	603716	398860	683226	866303	957157	501761	597352	341664	560800	512342	690058	585404	610224	1431628	1153521	1014426	1188396	500677	833452	844246	1098426	1132596	716160	769415	459378	455161
106	D-O-Phosphoserine	C02532	Serine biosynthesis and one-carbon metabolism	186.016	1.22039	+	416847	485100	519077	393002	293803	306273	378742	449210	489356	623490	387260	379290	415250	404475	604281	1140376	260475	348453	180607	568199	366893	700924	531595	391374	602767	624478	571539	620000	705170	606501	501874	533307	363417	694832	1700134	388913	316701	335110	810063	584975	465201	581594	839824
107	3-Phosphonopyruvate	C02798	Serine biosynthesis and one-carbon metabolism	166.975	1.37784	-	0	0	4676024	3272748	4022050	2372309	4650322	2396928	4036325	1672922	3839936	3154128	2822886	0	2553228	2237417	2636958	2977086	2730920	2756393	3552487	4742112	3763136	0	3821103	1909517	3092060	3182718	3737623	2845339	2517558	2648205	2403188	2083176	1716506	2651956	1915033	2291563	3387176	3943192	2385598	3713474	1497077
108	Cystathionine	C00542	Serine biosynthesis and one-carbon metabolism	223.072	1.157	+	21475.5	8856.35	10801.5	15460.7	22120.5	19340.4	8610.12	7700.62	15890.2	22960	34560.4	7134.47	8616.19	23849.6	22704.4	16350.5	20321.2	27669.3	27181.4	8275.19	20159.6	19195.1	9891.88	31517.9	13597.7	9806.28	29589.5	27969.8	22161.9	32324.7	11913.9	28992	26119.9	13913.5	7073.2	5978.14	7125.95	8473.52	38043.5	9193.81	29308.3	10044.5	24150.4
109	N-N-Dimethylglycine	C01026	Serine biosynthesis and one-carbon metabolism	104.071	1.24109	+	5443282	5463227	5654108	5742192	5454772	5647538	6068366	7069774	6425308	5906722	4840590	4184461	3804993	8640200	4369922	4395504	4779862	5459728	6250018	7423192	6841132	6474088	8112996	8635409	5877922	5585470	3980185	5654090	6282294	4878896	3599786	3674290	4409062	7891776	3952961	3977633	4312516	5108478	6355242	7740780	9700726	7048722	5434610
110	5,10-Methenyltetrahydrofolate	C00445	Serine biosynthesis and one-carbon metabolism	457.168	1.26997	+	400920	512049	229190	239427	254808	203553	307981	147383	257979	136050	248567	377756	167433	580894	123596	687885	88089.2	440736	210500	138835	268422	530568	192695	243495	249501	418793	322082	80967.1	447362	280046	351984	182721	553358	162192	647076	89514.9	328271	270076	132539	271237	217515	344754	200665
111	Ornithine	C01602	urea cycle and polyamines	133.097	1.08444	+	7351036	9441221	6065312	9246740	10031380	9261749	8700651	9038144	7293078	8801863	6932706	9556727	11259940	10745220	8851528	6293270	7808070	10039620	7367242	9827003	6607916	9134251	9081987	7812558	7175670	9367232	8437992	10222420	7590896	8744787	7666716	10459400	10028990	10041570	6149012	9721322	8146140	9683226	9927260	9916503	8968921	8282282	8777293
112	L-Citrulline	C00327	urea cycle and polyamines	176.103	1.21744	+	4905672	5967376	3033806	5243110	3350794	4110282	4447210	3460076	4545884	4508977	4191437	5495972	3559095	3661285	4572334	4916480	3698830	3752622	4132102	4424778	5036733	5872326	5202022	3049712	4136265	4383431	4366462	5674990	4236058	4304192	4887707	4481138	3434346	4486398	5054116	4561799	4727998	4240912	5680462	4104991	3283332	3959980	4869410
113	N-(L-Arginino)succinate	C03406	urea cycle and polyamines	291.136	1.25421	+	419211	423368	968134	175508	739441	396772	143339	814170	869800	68116.7	91046.7	435239	191491	300314	122042	227442	362582	0	0	99235.4	87690.7	184593	753399	252626	0	178197	248010	219984	264440	229493	373734	377441	35992.9	358365	484297	813062	257654	519822	1458285	1835109	1464852	754535	580374
114	Urate	C00366	urea cycle and polyamines	169.036	1.26201	+	13858630	12303800	9472639	13722540	7123738	17122170	15170660	9919373	16072070	21234100	14258790	8016644	11433260	13772380	10990690	8864835	15380120	14823250	19258690	9473295	14407540	13523640	9288261	20485940	14275600	15060480	14845420	15957060	10614380	15157580	10263690	8877131	13229670	8128564	8784507	13469590	10143570	16398780	9991991	9246918	19195170	13696450	13050420
115	Spermidine	C00315	urea cycle and polyamines	146.165	1.13339	+	31341490	23576660	30405540	11772240	26376260	25212310	16277580	25508360	30420000	20002860	28570900	23603010	22303800	20294490	38547970	22553510	18583420	18096590	20254870	27045160	30634660	24144350	32115430	23013780	15296660	29447690	27086820	18695550	33703500	22511620	28072060	30241220	21692800	37726850	20882720	25273080	21372290	21731010	37997140	25700020	22668820	16792360	27582370
116	Spermine	C00750	urea cycle and polyamines	203.223	1.12643	+	31759710	14768630	19297570	28357750	25401090	17877960	13659140	15875390	21551900	12073960	8665751	29519560	10308250	8928097	22927940	41951000	20380060	8593907	9117780	35477490	40066040	15793370	44191880	16234530	16719000	18426440	25493400	10353150	18976290	8303850	36446530	13850080	9035331	31525030	34854860	23895990	8267834	15737460	36348560	33015700	14017810	16415370	20322070
117	Cadaverine	C01672	urea cycle and polyamines	103.123	1.0907	+	114439	79411.1	111786	121664	74767.3	78589.1	56865.9	336406	96730.6	115234	14369.8	84755.7	48400.7	42104.4	64698.5	120530	41441.6	27585.3	26323.2	103232	65153.9	83005.5	100257	54787.7	37648.6	101996	83803.3	54209.9	62336.8	40357.3	120616	53372.6	41198.6	75562.1	100126	48195.4	73390	55285.9	115819	89601.5	54046.5	84878.3	67229.9
118	Putrescine	C00134	urea cycle and polyamines	89.108	1.17709	+	410845	400185	447796	262540	435902	393030	332442	379599	387402	269365	446329	320331	334107	363946	653941	482838	345618	342968	377901	517908	340604	311176	365311	329858	337366	389236	404946	283629	372708	333529	473456	398914	325693	607849	379077	334578	370691	273286	547610	295603	345401	220284	306602
119	Atherospermidine	C09347	urea cycle and polyamines	306.074	1.5374	+	211924	320193	275336	201978	235955	200704	217093	209382	259538	424615	229848	279142	210281	207211	287250	248197	220331	246188	200123	267370	183878	244139	247780	236909	246570	227058	233428	316105	243514	356128	297573	222383	207655	283877	243249	249618	254134	213791	273013	246879	247214	234247	214560
120	UDP-N-acetyl-D-glucosamine	C00043	Aminosugars	606.076	1.14896	-	39832.4	16404	84321.2	16086.2	41219.9	18068.9	23254.3	4438.42	10233.7	0	19539.1	0	2480.72	9342.15	2087.82	21381.7	3059.65	2828.42	0	0	0	0	0	0	0	0	0	0	0	0	0	0	0	0	0	0	0	1673.51	0	0	3173.68	0	0
121	N-Acetylneuraminate	C00270	Aminosugars	308.099	1.25628	-	348970	297250	266620	278766	156385	242677	185159	167462	221676	214704	184632	220730	236200	181548	186485	284880	174220	186219	235734	251726	176650	229653	194478	196823	217939	242544	208984	198923	275747	251446	278054	193177	184691	289277	305714	234761	210727	275360	283530	165111	184755	246110	267013
122	CMP-N-acetylneuraminate	C00128	Aminosugars	613.141	1.25876	-	8264780	5896940	6845870	4892890	8128696	7139680	6696064	7547418	4820604	1689228	5401900	9379891	7307166	10045340	7783478	9559811	5535132	6723572	6138652	9123087	4701371	6282590	5806326	5661238	4121058	6293970	6595750	3780526	6170566	3252071	9367896	6768638	7503420	8678508	6835406	6476358	6103750	5975264	8002174	7297332	6064400	6472092	7170368
123	N-Glycoloyl-neuraminate	C03410	Aminosugars	324.096	1.22663	-	28145.9	41650.6	44744.6	41831.6	42269.1	47492.6	52755.7	49058.4	38078.6	43224.3	34685.1	30343	54801.9	46539.1	24346.7	58795.5	35320	36140.1	23912	47679.4	20688.8	27721	42242	37925	52599.4	36499.4	58805.2	64488.9	50858.2	41706.2	40248	47972.8	42685.4	46371	56284	20600.4	33351	21557.5	36822.1	37657	57195.1	36529.5	50736.8
124	alpha-D-Glucosamine 1-phosphate	C06156	Aminosugars	258.038	1.21885	-	360954	227495	320687	315341	291507	353644	394338	335530	355618	398002	258112	294931	291236	270003	326058	302647	298017	263104	262834	316585	293017	275442	278453	250386	270736	266202	394890	331812	401565	399027	330058	356981	323936	401908	349218	321543	350654	409367	280567	368274	391636	407888	403925
125	D-Glucosamine	C00329	Aminosugars	180.086	1.28144	+	133476	81940.8	118909	100142	40606	87343.1	115713	58711.2	125866	116679	37921.9	87606.2	82185.9	73602.6	110562	70268.2	105935	53816	130677	69159.9	79077.4	71140	89037.2	72298.5	61421	77156.4	105327	82139.4	115317	67588.4	73948.6	73873.2	68644.8	68394.7	85383.2	30540.2	61689.6	96890.6	72965.6	66537.7	99527.3	84147.8	70940.4
126	L-Arabinose	C00259	Aminosugars	151.061	1.25268	+	966680	1067814	1222932	1433904	1115245	1432591	1375217	1592962	1182418	1142891	1204817	1476576	865786	1045702	1401545	1125131	1303292	1432405	968002	1767738	1241611	2020335	1150314	1152577	996796	922683	900397	1266061	1233067	1346386	1277532	1042893	1059494	1543306	833360	1001654	1248417	991282	1085742	1100022	1404879	1234707	1270186
127	beta-L-Arabinose 1-phosphate	C03906	Aminosugars	231.026	1.33234	+	201414	110560	125990	88810.4	98715.8	36476.2	251422	418359	242335	183547	188050	148089	108459	96433.6	207208	338097	157267	200417	126012	145241	485821	266715	203743	147274	594803	517815	321025	200446	275146	294934	276562	232649	142167	415454	576295	413753	423336	399012	290679	219862	110625	466948	613018
128	1-4-beta-D-Xylan	C02352	Aminosugars	133.049	1.3229	+	69243.3	47348.5	61970.2	49934	55389.5	52260.9	90049.4	142894	101178	76753.6	100119	75754.6	66189.1	46851	93892.3	111326	56946.9	98982.5	71602.2	78227.1	164820	117585	84558.8	49771.4	163657	172507	128848	96966.2	113024	125347	112164	68094.8	81785.2	147302	213880	147072	160347	152812	139715	86439.1	64271.3	164187	216953
129	Glycolate	C00160	Aminosugars	75.0073	1.24615	-	3696984	4067334	4489519	3702510	3324810	3775581	3626213	3213994	3285285	3574790	3720940	3557444	3329898	3594026	3932786	3575890	3727849	3170780	3537959	3284594	3532978	3688841	3200015	3153285	4077105	3633582	3292198	3148711	3740843	3486751	3656548	3678824	3914731	4059832	3706378	4079449	3406694	3580153	4056954	3668280	3504952	4034640	3990851
130	gamma-Glutamyl-gamma-aminobutyrate	C15767	Arginine and proline metabolism	233.113	1.25232	+	787210	851947	919708	467004	504086	445977	490395	771809	1052354	388501	573325	672632	683101	735676	670032	532697	258103	582969	404277	836363	556241	958930	957930	881394	502331	937030	1013308	448662	738806	517648	574728	962201	585961	930997	961260	874493	705119	672743	998580	804445	1024092	706198	1250598
131	N-Succinyl-L-glutamate	C05931	Arginine and proline metabolism	246.065	1.2738	-	163154	162644	130285	126564	146791	130868	157693	156898	146705	137055	145496	129666	126746	162517	139748	151016	152264	126423	161842	144409	94015.1	116672	140330	77605.5	110572	112058	130524	147317	145229	94161.2	129360	140670	179201	139848	116439	111940	156923	165278	163976	146384	141744	167540	116775
132	Homocarnosine	C00884	Arginine and proline metabolism	#N/A	#N/A	#N/A	#N/A	#N/A	#N/A	#N/A	#N/A	#N/A	#N/A	#N/A	#N/A	#N/A	#N/A	#N/A	#N/A	#N/A	#N/A	#N/A	#N/A	#N/A	#N/A	#N/A	#N/A	#N/A	#N/A	#N/A	#N/A	#N/A	#N/A	#N/A	#N/A	#N/A	#N/A	#N/A	#N/A	#N/A	#N/A	#N/A	#N/A	#N/A	#N/A	#N/A	#N/A	#N/A	#N/A
133	N-Succinyl-L-glutamate 5-semialdehyde	C05932	Arginine and proline metabolism	230.069	1.14237	-	0	0	0	0	0	0	9412.9	0	0	0	0	0	0	0	0	0	0	0	0	0	0	0	0	0	0	0	0	0	0	0	0	0	0	0	0	0	0	0	0	0	0	0	0
134	5-Guanidino-2-oxopentanoate	C03771	Arginine and proline metabolism	172.072	1.22016	-	34865.1	40897.4	47342.9	73910.3	58621.7	55545.4	66135.5	57247.1	46368.2	47674	45254.1	56980.4	55188.8	77941.1	49436	66506.1	48053.7	73824.2	50193	53289.3	62983.3	71843.9	48756.2	53599.3	55845.8	52628.4	45099.9	63336.9	50732.4	60291.7	64591.7	58877.1	54109.7	68027	67843.4	64033	61431.2	75772.7	68372.7	60523.4	58854.9	35530.5	48556.7
135	Phosphocreatine	C02305	Arginine and proline metabolism	212.043	1.29189	+	500483	584060	1148496	313043	2029711	1114808	1156235	302944	349674	364251	984365	1046372	383798	1899291	1592056	3978847	354384	424407	1068049	665855	520183	647955	3238973	1405481	1111933	387161	329359	317275	404071	904605	1505122	603349	2158565	1489610	4954311	597580	686334	898126	871530	3081122	1367054	1350534	395081
136	Creatine	C00300	Arginine and proline metabolism	132.077	1.23341	+	648311200	577617200	765799900	489725100	643683300	538871000	459460600	632435100	767180100	446356700	803388900	836908000	566282000	524815500	852622900	590605200	370124600	481717300	694165500	694922200	622082300	674156500	757632800	538779200	456327600	719960600	868793700	465280600	514243600	570152300	955893600	614225800	553322800	728918300	717137600	585893400	584271400	566855400	826933400	689076300	592226800	519335300	656253100
137	Creatinine	C00791	Arginine and proline metabolism	114.066	1.22287	+	51802760	47964540	36147630	62665550	36342970	52206110	36106670	41118000	41929180	54954960	61314540	47377740	37354790	48932320	41999460	39340350	48847260	51050430	50724580	49482040	51767790	55733820	33667100	51983140	37694580	46473380	44844360	49314370	53672560	61074810	45292960	35188430	44078900	48628220	43046840	53764540	49062680	46472980	45040390	35680740	55842300	44557400	49605420
138	4-Acetamidobutanoate	C02946	Arginine and proline metabolism	146.081	1.22532	+	4613554	3935024	1007163	1073890	704804	774419	2381702	817265	1137385	2115606	1009455	2062617	1227190	1268636	2982565	5560818	1258738	1183244	896191	690155	1869140	2112120	2664875	2152072	2467683	2838039	2714756	3333192	1862828	5491674	1543318	2598719	3110791	2384346	3841774	2480355	1057560	1717496	2020751	2366694	1584923	2561995	2454300
139	N-Acetylornithine	C00437	Arginine and proline metabolism	175.107	1.25095	+	1998536	3569701	2558605	1792659	2055346	1851916	1299106	1800606	2636002	1521351	3186517	3044277	2095099	1044182	3573138	4122953	3414682	2547442	4330156	8649877	2235201	3643956	2388413	2061311	1171680	3070182	2716406	2032353	2539765	3392019	3968622	2687697	1666742	3943810	5293028	3382716	2948013	3332330	4489346	2366513	1824749	1825232	3035006
140	N-Succinyl-L-citrulline	C18048	Arginine and proline metabolism	276.119	1.24264	+	528278	680641	839652	548192	663959	795543	508753	439727	547494	619720	522322	507409	473061	493839	594299	508816	621124	528129	275574	718128	527578	653027	887628	602039	559422	476317	579193	623120	597856	514044	586350	720219	429448	995893	487131	520654	601691	650133	704447	554041	470845	804876	472704
141	Guanidinoacetate	C00581	Arginine and proline metabolism	118.061	1.21588	+	1156397	1502637	399106	1567761	701222	1034920	982183	635673	780480	1035334	1145334	1097070	909270	793991	976409	810364	827520	1180247	1192059	807169	965453	1169190	688036	634890	843741	815655	1230862	1077235	1057221	1283278	965569	693517	706312	800612	716868	1015577	794567	1092636	991953	701150	685610	1043318	716354
142	trans-4-Hydroxy-L-proline	C01157	Arginine and proline metabolism	132.065	1.25177	+	1791590	2248951	1678331	3222272	1548363	1760699	2417440	1810960	1691046	4668764	2066009	1437879	2280052	1746403	3204643	1994328	3365665	4356485	1923011	2255967	804864	2463840	1182809	1210587	1601419	1942383	2691049	3548003	4051047	2444646	1646795	2155272	1610367	1838878	1828386	1592353	2994875	2046226	2912799	1416570	1317218	1962616	2015732
143	5-Aminopentanoate	C00431	Arginine and proline metabolism	118.086	1.25076	+	255793100	304919500	231204800	314423000	263301800	237049500	311258700	433106200	222028000	246771000	283598500	218266900	225965100	299722600	337146400	243165200	257654100	255281400	219479200	339115700	240131000	367479500	316556400	270944900	228948400	326774800	192934500	276819800	276785000	269112500	188546900	225599400	238905400	282459900	214714400	256594300	259217300	255895000	262485700	295859600	303997900	290832500	324322300
144	L-1-Pyrroline-3-hydroxy-5-carboxylate	C04281	Arginine and proline metabolism	130.05	1.24278	+	19360110	26767730	19546830	23241850	18491170	27630710	22208040	17581290	20423890	22373230	22435770	20410660	22020450	20557110	31931290	26645030	22651150	23340290	21133910	24571560	20650030	24862140	17249020	17542380	18706010	24442960	22202230	27971250	22605370	25069620	20039170	21481390	19281470	28191250	24963620	20855030	19937620	19302920	24851970	18140210	19778330	24197640	26714770
145	Aminofructose 6-phosphate	C12214	Arginine and proline metabolism	260.053	1.23872	+	1136678	894311	1130347	1235747	1307852	1422684	1157498	1259942	890210	965892	1189779	1017876	1466646	832760	1878910	1729133	816371	1189359	1235342	1143872	880022	1102058	954927	1269843	784450	1189972	930144	1002781	1565429	1354039	1639029	1466380	789778	1234660	1594298	1158985	1121036	1293200	1144915	1060439	1496769	965574	1357193
146	L-Allothreonine	C05519	Inositol	120.066	1.21412	+	5646364	4790156	6217598	9732509	5942554	7383690	6816826	8032804	4976050	7321934	5920946	9353143	7263084	4797618	5768398	5313524	5916714	7882994	4630680	6860954	6199398	6394000	5432518	5000258	6353310	6728010	7691470	6815384	6504016	7224304	8917348	7453928	5082074	7760888	5845886	7891700	9152088	6585538	6531184	5097318	5696784	5701488	6935708
147	Ectoine	C06231	Inositol	143.081	1.24547	+	572584	531359	347932	268140	389597	477530	780232	530205	582867	513602	437063	756530	412180	508190	342923	655397	643732	316583	638195	400508	562000	571350	511184	537847	480781	459118	325274	464754	441643	508910	485019	420071	427536	406596	485007	552285	418992	694222	396526	386403	645574	518132	439062
148	Inositol 1-2-3-5-6-pentakisphosphate	C04579	Inositol	578.879	1.05866	-	0	0	2387.84	2142.86	3004.03	4673.76	11376.3	7229.13	9907.35	14411.1	10737.7	18627.6	17769.5	20855.5	16924.1	16294.1	16517.9	11759.9	10152.9	8186.38	22920.7	24919.3	31541.2	25274	22936.8	15478.1	16840.5	25338.7	27274.6	27924.2	23397	10615	40622.4	25578.4	39563.7	32821	30619.7	53753.2	38306.9	42338	69225.7	46555.1	35912.7
149	1D-myo-Inositol 1-4-bisphosphate	C01220	Inositol	338.99	1.37063	-	13561840	8713285	9788500	6030732	9200331	2425958	7504036	11759690	11035280	4654543	4020502	5570876	4247970	4422417	4971315	6381518	3593315	1967133	1442664	5359410	2649053	2680497	1824249	0	0	2972474	3197726	0	1311905	267716	0	309732	0	1180518	6696538	387538	0	0	0	0	60284.9	0	0
150	Uracil	C00106	Panthothenate metabolism	113.035	1.26691	+	171984	127304	141203	106404	100040	285158	128362	61153.2	167000	191069	221543	90727.1	396607	337132	270760	147602	351253	167611	234528	212861	283133	261521	294775	171326	191246	163648	158499	166155	174392	191429	290626	232644	207203	148990	183904	197936	236254	188977	154260	319174	247320	214570	182105
151	5-6-Dihydrouracil	C00429	Panthothenate metabolism	115.05	1.23429	+	774781	810789	941996	815587	776368	766671	833955	774476	822733	812783	782809	828011	814483	679170	904958	839702	706132	687355	834738	800933	781368	819539	810782	747376	662474	835667	709726	622246	694419	784311	790858	847364	691160	735691	680872	699383	743880	783772	822055	678727	706629	513165	668492
152	Pantetheine	C00831	Panthothenate metabolism	279.133	1.25559	+	15807.7	91040.9	29209.4	3484.49	8936.06	107325	114266	49184	215157	28782.7	82945.1	200272	84953.2	81579.1	91591.2	224107	95837.4	73517.2	6749.86	4245.55	117841	212442	28307.3	35415.9	122305	60204.1	61589.9	38878.5	0	60470.9	172884	115540	5582.11	173315	239560	108320	69155.2	149904	0	85775.6	111954	158837	156737
153	Pantetheine 4--phosphate	C01134	Panthothenate metabolism	359.106	1.25549	+	203683	215810	99994.6	113025	233149	103237	269588	212810	339730	27778.3	389162	634339	186360	389372	368894	328712	184331	255917	247428	343010	205086	280685	332148	114508	136925	146504	431536	97807.7	252724	23529.2	588318	186086	332752	353140	249320	175606	173635	228469	526128	468763	76093	346510	195803
154	D-4--Phosphopantothenate	C03492	Panthothenate metabolism	298.07	1.24408	-	13958.4	68018.9	309003	56678.7	7575.74	133648	24141.7	121395	31876.2	18935.7	14722.4	21380.5	35888.4	4740.31	106365	13749.7	5706.32	0	16446.2	66121.6	97682.9	9218.63	33323.1	19345.7	4482.84	29303.8	66748.9	0	14632.5	12075.1	19790.2	51790.8	21664.6	130260	14686.6	68977.9	18624.4	21327.8	16135.4	14313.9	25542.2	6199.29	100780
155	L-Carnitine	C00318	Carnitines	162.112	1.21606	+	104693900	61332020	38983760	85042100	48414960	50615680	102130800	93523430	42233920	53882380	127898500	80338920	47565800	83013800	79192970	50804850	40517620	76180360	65136770	66805580	109083400	65302120	60456080	35424480	95135980	103701700	49604300	56475730	66421860	137364700	103368800	49110640	99252740	91691340	57973160	33052050	104094800	61228990	81578100	56558130	42829330	110855300	108276600
156	Propanoylcarnitine	C03017	Carnitines	218.138	1.25277	+	45905710	39024490	34973700	32496990	32895360	47191050	38589770	54125480	41128660	32055220	32832510	22850150	16363690	53253800	26710510	38318130	14696310	29009750	33981580	36750300	51037390	40557280	53530680	47424780	42729730	60500860	33466300	28529800	30306860	26294820	33458640	22809440	33250920	49872020	34191830	21134570	33987400	36829400	42338500	46168240	51919730	52217890	54894340
157	Butanoylcarnitine	C02862	Carnitines	232.154	1.31242	+	714526	1073416	1182258	1523295	189114	751071	2302162	1305250	658240	801922	837427	449775	738713	1101267	654559	2106512	1255296	1209250	860380	1223524	1308236	1502558	619691	1328088	2353513	1426280	462812	1249071	1165949	872199	703275	1040258	1516991	739270	2204842	1304800	1539089	1956556	1141407	614879	1477637	3228583	1331904
158	Citramalate	C00815	Tentative bacterial metabolites	147.029	1.54162	-	617504	752205	1559111	762612	557229	904079	791346	694325	892911	568184	1421969	613642	890540	902190	1538687	596549	562565	502317	667150	756648	487316	808761	490123	985888	569415	730135	890026	706272	651238	1078077	600852	815702	945714	1123364	652919	700453	530467	741497	767254	460300	953598	636539	761095
159	Indole	C00463	Tentative bacterial metabolites	118.065	1.27589	+	33891.4	79871.7	291873	205719	102394	106138	152140	124353	249774	220396	114821	77754	69020.7	214170	145655	129204	180475	203637	126626	173473	102233	79559.5	202047	162238	164700	80314.7	125660	312924	228160	173712	49825.5	93787	233991	101827	102704	200610	181118	114403	101874	69301.6	54977	115972	118486
160	Phenyl acetate	C15583	Tentative bacterial metabolites	#N/A	#N/A	#N/A	#N/A	#N/A	#N/A	#N/A	#N/A	#N/A	#N/A	#N/A	#N/A	#N/A	#N/A	#N/A	#N/A	#N/A	#N/A	#N/A	#N/A	#N/A	#N/A	#N/A	#N/A	#N/A	#N/A	#N/A	#N/A	#N/A	#N/A	#N/A	#N/A	#N/A	#N/A	#N/A	#N/A	#N/A	#N/A	#N/A	#N/A	#N/A	#N/A	#N/A	#N/A	#N/A	#N/A
161	Catechol	C00090	Stimulating/Exogenous compounds	111.044	1.30398	+	52758.9	53380.7	48297.1	40270.3	38139.7	47990.3	60192.8	39687	39507	42474.5	56722.3	54493.2	63235.4	47289.8	65031	63059.4	37845.9	47255.7	56771.5	62180.8	48901.5	45739.6	62981.9	56251.1	50029.1	57463.2	64615.9	44905.7	37430	42480.6	47407.8	47161.1	55355	48752.4	39249.4	37214.3	53846	52440.5	71756.5	50375.6	39196.8	59817.1	44759
162	Catecholamine	C02012	Stimulating/Exogenous compounds	150.055	1.27515	-	3126.02	21335.2	38914.2	13230.9	61107.9	12810.5	29366.2	74548	28586.3	50376.8	22483.9	36034.3	24836.7	44157.2	46821.1	23752.3	41994	23765.2	42330.7	59117.4	54221.3	70808.6	61275.3	24192.5	38803.8	32423.5	24068.7	34777.1	33648.1	81108.4	36240.2	40082.3	37931.3	69051.5	36026.5	31201.8	60973.8	31019.3	29744.2	42215.2	41921	35385.9	25291.7
163	Serotonin	C00780	Stimulating/Exogenous compounds	175.091	1.22632	-	5734.17	8407.63	0	0	0	4717.48	0	0	27547.4	0	8016.85	20255.7	0	11499.7	7584.11	13216.9	8717.45	25839.4	8071.51	22620.3	28218.5	27703.1	13108.2	7216.89	7153.75	0	8227.9	0	0	5794.71	3948.95	19553.5	0	11308.1	28377.7	0	14464.5	36541	13144.8	28964.8	10532.2	5918.93	42792.9
164	Dopamine	C03758	Stimulating/Exogenous compounds	#N/A	#N/A	#N/A	#N/A	#N/A	#N/A	#N/A	#N/A	#N/A	#N/A	#N/A	#N/A	#N/A	#N/A	#N/A	#N/A	#N/A	#N/A	#N/A	#N/A	#N/A	#N/A	#N/A	#N/A	#N/A	#N/A	#N/A	#N/A	#N/A	#N/A	#N/A	#N/A	#N/A	#N/A	#N/A	#N/A	#N/A	#N/A	#N/A	#N/A	#N/A	#N/A	#N/A	#N/A	#N/A	#N/A
165	Catechin	C17590	Stimulating/Exogenous compounds	289.07	1.24435	-	723776	634845	627453	542418	668253	497818	556033	372153	578222	490121	535994	701090	315713	486473	344148	706864	600758	591441	640317	347134	676017	362429	424295	408914	310463	135863	661021	349226	694516	378084	599120	550631	249580	382373	169911	508994	241495	139318	306483	381955	231098	429898	151506
166	Taurine	C00245	Stimulating/Exogenous compounds	124.006	1.237	-	5290100	7421258	7183584	9948517	5783660	11495830	3973759	5735340	5457226	8828814	5442958	4978376	5508606	2735111	6009930	2828228	4954844	2364111	3282598	8001528	8098266	2863247	8820021	4856524	3096195	4096003	4093172	5192926	4471284	5095684	6023700	5449402	4322958	8592624	2794013	4088326	3443961	6349926	6250174	1347386	4626248	2136722	5588181
167	Hypotaurine	C00519	Stimulating/Exogenous compounds	110.027	1.24375	+	63175.5	117353	211742	179515	49980.4	130250	102788	114227	55960.6	180214	76615.9	119710	53233.8	27350.7	16144.6	60519.5	95924.8	47315.5	39033.5	67959.7	106813	84942	85489.6	77036.1	90065.6	35766.5	66491	74421.5	132261	129632	90938.3	61028.4	46210.6	121797	42040.6	80321.4	95778.8	55945	45602.4	14234.9	45840.5	49971.2	48784.1
168	Salicylate	C00805	Stimulating/Exogenous compounds	137.024	1.52631	-	119492	151799	143010	125336	191782	127256	188130	196055	119755	113295	112524	154749	162670	149066	153078	107344	101649	100398	154077	124692	97517.8	118156	98791	122565	138736	94637.1	124044	132948	116330	75494.3	99167.9	86029.3	149693	3098988	128090	101568	92250.8	123044	156662	120681	72403.3	135071	80440.8
169	Theophylline	C07130	Stimulating/Exogenous compounds	179.056	1.24697	-	18271830	9829535	8502428	10095200	9152335	7459766	8895095	6214056	7666970	7392998	9537043	10066000	13964980	9368607	8819927	12558370	4298222	12478210	6725466	8802454	9106928	9639305	8330834	4446698	9045261	6649850	3813868	8373068	7551192	9326305	10345750	13848290	6721664	6011884	2756694	2994348	0	4339128	0	0	0	0	0
170	Caffeine	C07481	Stimulating/Exogenous compounds	193.072	1.25232	-	307982	220466	149266	147858	177532	151491	166244	118319	131188	154949	209232	211063	340137	145639	209016	296366	168308	191752	134489	205534	229235	162652	157626	124499	120031	139306	98433.7	171143	139034	266047	160002	186642	186875	163404	238842	178523	150732	160647	179989	134536	143771	142123	148396
171	Quercetin	C00389	Stimulating/Exogenous compounds	303.047	1.32364	+	192574	225468	146365	112617	158629	125730	174314	184681	218212	159858	195132	218348	158844	234508	180070	115032	154950	245144	227160	226273	203651	235709	242364	147276	188055	204635	200890	165275	210806	234337	238195	192873	231998	218066	135319	224678	257685	239876	232390	230258	136314	244388	195051
172	Oxyresveratrol	C10273	Stimulating/Exogenous compounds	245.078	1.25689	+	426384	396411	347082	303341	333895	506002	292746	312672	433578	382216	406926	363735	556809	585949	652328	441289	543361	438689	421113	377689	517252	436108	473075	601492	345365	410790	561723	477630	502804	520676	402901	503804	562623	585480	482594	415496	225449	403750	515752	537224	520457	176828	462097
173	sn-Glycerol 3-phosphate	C00093	Glycerophospholipid biosynthesis	171.006	1.29622	-	1477203	647589	868217	614254	2909745	628203	967242	901252	892127	540575	1024682	850715	1432143	1214980	997335	900274	372373	1711452	1219446	763216	1240203	2061206	3757139	1301061	3001178	1829928	1228549	807157	2077994	1428350	1439538	1728297	1360660	1140766	1351741	1967684	2343693	1699808	1250672	4675126	1590803	2183124	1907403
174	Ethanolamine phosphate	C00346	Glycerophospholipid biosynthesis	140.012	1.28271	-	27893.9	99549.7	138789	74335.7	40279.2	75262.9	25273	80910	37923.6	79405	54008.2	96910.2	81996.3	18578.1	90195.8	42827.5	105260	24864.8	29951.6	103170	192716	56473.6	99869	55639.9	41952.8	78073.6	63194.4	24294.1	97615.3	52243.6	102188	80227.8	23777.7	166441	47990.5	45446.3	32966.1	105212	112838	24976.8	73290.2	18793.3	37541.1
175	N-Methylethanolamine phosphate	C01210	Glycerophospholipid biosynthesis	154.027	1.32674	-	47104.3	52520.3	42036.7	56286.8	47863.4	44962.7	42949.1	39468	50038.7	60309.1	43998.1	61675.8	45256.2	58283.1	60110.8	51878	57864.7	75484.3	56633.2	60706.1	49290	52115.7	59577.2	47065.3	30349.6	64765.2	79934.7	65902.8	57876.4	42900.9	85757	69612.3	49987.4	51264.4	52573.7	44733.7	90637.6	71031.5	60972.6	61968.6	61352.2	60531.5	62726
176	sn-glycero-3-Phosphoethanolamine	C01233	Glycerophospholipid biosynthesis	214.048	1.24462	-	254608	302158	150474	294967	511966	136031	317696	243705	160561	161957	132352	168202	208350	166650	250912	333878	217003	187892	138046	192293	290028	215222	409680	148117	196799	139174	156893	155680	154107	146614	151871	164819	183186	216716	236523	181842	175634	141674	183102	456614	107359	307120	176882
177	Diacylglycerylhomoserine	C18168	Glycerophospholipid biosynthesis	246.063	1.22096	-	77850.1	40970.3	45280.6	43362.4	34385.4	36083.3	63423.4	26755.1	48591.3	50899.8	25855.2	37707.8	41095.6	41022.9	40262.1	26991.1	27393.1	34374.6	32764.9	26303.7	46115	31353.5	22977.7	0	32601.2	35905.4	44590	33734.1	55350.5	51080.1	46928	46876	44915.1	45002.5	35329.2	45907.8	32862.5	59934.6	47632.5	32458.4	0	46310.7	52044.3
178	Acetylcholine	C01996	Glycerophospholipid biosynthesis	147.124	1.24496	+	75656	0	34397.9	0	0	8792.02	84476.2	92522.1	0	0	0	30171.5	31445.5	46500.2	0	0	0	0	89048	0	0	57459.5	0	0	0	69228.1	0	0	0	0	0	0	0	0	0	45978.8	81743.8	0	0	0	0	0	0
179	CDP-choline	C00307	Glycerophospholipid biosynthesis	489.113	1.24314	+	14364.7	33802.4	36248.5	0	48045.8	0	10052.5	10301	77424.5	12252.2	28175.6	0	0	0	49761.8	27463	11448.6	4020.26	27043.5	11493.7	18286.4	12662.1	85496.3	40301.3	38599.1	11994.7	18416.2	28361.7	0	9263.1	0	15823.1	0	4739.42	0	0	0	39512.8	0	55460.9	39873.2	26503.4	7283.63
180	Sphinganine 1-phosphate	C01120	Sphingolipid biosynthesis	380.257	7.24339	-	12411810	9502812	6493358	6224636	6407092	3055796	2035473	2196163	2172549	19992660	2166381	1343937	1414220	480188	1332476	1668935	605588	422507	205328	283044	437773	761502	635534	734188	614180	529538	908555	1298748	762759	574949	880934	1042269	861898	1018138	1049784	699789	654583	586563	993801	1733050	1234387	2089007	1368400
181	Sphingosine 1-phosphate	C06124	Sphingolipid biosynthesis	378.241	7.05824	-	67464.1	12207260	11138250	11304320	14284000	7475372	5988656	6792730	6489452	35842100	7950316	6183562	5060030	2358409	4202464	6441898	2627540	2145579	988402	993746	1397838	2600992	2658574	2776366	3238988	2257828	3564379	5674902	2805426	2700908	3268004	4278496	4325608	4313219	4027190	2613523	2793701	2713270	4503904	5780212	4777348	6979562	5621812
182	Butanoic acid	C00246	Saturated Fatty acids	87.0436	5.04004	-	55629.2	50629.7	59093.8	30656	280405	355743	135781	235707	284932	540626	128315	201393	340074	284493	239069	242780	211894	126241	197297	13278.6	289450	279163	170191	371373	127930	167611	288175	126486	139235	69406.6	179339	185466	150681	184749	215985	150171	14387.7	140892	153601	222731	284164	201530	232138
183	Pentanoate	C00803	Saturated Fatty acids	103.076	1.38159	+	17499.8	193927	190485	524475	225599	135016	362056	238344	358400	516307	153592	539351	337832	394468	333328	514086	560278	691374	604128	436892	579411	369212	567948	345292	512022	602349	494939	377960	359384	493811	345645	531844	560462	438459	578507	470360	624363	374448	451671	493476	591350	630251	380910
184	Hexanoic acid	C01585	Saturated Fatty acids	115.075	5.50628	-	7924.38	30706.9	9645.69	0	13488.4	25402.7	11864.7	30749.1	21592.6	39609.4	16602.8	11904.3	0	22709.3	46039.6	11280.5	42879.5	59639.7	0	35232.4	22561.3	41527.3	50878.5	31159.3	20908.2	36859.5	24019.8	28994.7	28419.1	44658.4	23857.5	41295.1	36801.3	49285.1	27933.6	39737.2	55506.2	39172.9	255225	65603.1	14714.6	49769	85594.3
185	Octanoic acid	C06423	Saturated Fatty acids	143.106	5.64567	-	55689.4	573998	230271	458189	678905	146361	328468	317888	151860	892241	261337	315606	166000	232914	260553	289765	206924	212610	332314	375922	107944	260473	76742	144688	54855.3	243474	575159	159720	161648	1178934	106740	268052	289190	327626	238554	292772	466958	224218	383236	375661	193743	549642	202413
186	Decanoic acid	C01571	Saturated Fatty acids	#N/A	#N/A	#N/A	#N/A	#N/A	#N/A	#N/A	#N/A	#N/A	#N/A	#N/A	#N/A	#N/A	#N/A	#N/A	#N/A	#N/A	#N/A	#N/A	#N/A	#N/A	#N/A	#N/A	#N/A	#N/A	#N/A	#N/A	#N/A	#N/A	#N/A	#N/A	#N/A	#N/A	#N/A	#N/A	#N/A	#N/A	#N/A	#N/A	#N/A	#N/A	#N/A	#N/A	#N/A	#N/A	#N/A
187	Undecanedioic acid	LMFA01170007	Saturated Fatty acids	#N/A	#N/A	#N/A	#N/A	#N/A	#N/A	#N/A	#N/A	#N/A	#N/A	#N/A	#N/A	#N/A	#N/A	#N/A	#N/A	#N/A	#N/A	#N/A	#N/A	#N/A	#N/A	#N/A	#N/A	#N/A	#N/A	#N/A	#N/A	#N/A	#N/A	#N/A	#N/A	#N/A	#N/A	#N/A	#N/A	#N/A	#N/A	#N/A	#N/A	#N/A	#N/A	#N/A	#N/A	#N/A	#N/A
188	Dodecanoic acid	C02679	Saturated Fatty acids	#N/A	#N/A	#N/A	#N/A	#N/A	#N/A	#N/A	#N/A	#N/A	#N/A	#N/A	#N/A	#N/A	#N/A	#N/A	#N/A	#N/A	#N/A	#N/A	#N/A	#N/A	#N/A	#N/A	#N/A	#N/A	#N/A	#N/A	#N/A	#N/A	#N/A	#N/A	#N/A	#N/A	#N/A	#N/A	#N/A	#N/A	#N/A	#N/A	#N/A	#N/A	#N/A	#N/A	#N/A	#N/A	#N/A
189	Tetradecanoic acid	C06424	Saturated Fatty acids	227.201	6.17048	-	33509.2	64580.9	55596.7	245067	124910	65998.3	97514.4	177860	48405.8	70767.5	34746.6	138114	44067.9	146118	101912	154787	29883.3	25620.3	9968.65	0	29236	10078.7	12003	38194.4	43379.5	84093.5	31130	28649.3	80866.9	39311.4	63380.3	53260	38989.2	78069.7	26033.4	13041.7	9966.41	21507.1	28428.2	43448.6	23067.6	150310	66468.2
190	Hexadecanoic acid	C00249	Saturated Fatty acids	255.232	6.42629	-	57338.9	504677	450790	1235752	852359	697171	965629	719453	434766	240712	388060	621075	478747	729805	608138	553569	179444	336646	116705	109429	49360.8	58446.6	255267	280564	171528	168040	341156	384566	200850	277948	272424	121796	116179	163577	333866	108796	99541.5	160848	150786	257477	314480	731368	528860
191	Octadecanoic acid	C01530	Saturated Fatty acids	#N/A	#N/A	#N/A	#N/A	#N/A	#N/A	#N/A	#N/A	#N/A	#N/A	#N/A	#N/A	#N/A	#N/A	#N/A	#N/A	#N/A	#N/A	#N/A	#N/A	#N/A	#N/A	#N/A	#N/A	#N/A	#N/A	#N/A	#N/A	#N/A	#N/A	#N/A	#N/A	#N/A	#N/A	#N/A	#N/A	#N/A	#N/A	#N/A	#N/A	#N/A	#N/A	#N/A	#N/A	#N/A	#N/A
192	Tetradecenoic acid	C08322	Monounsaturated Fatty Acids	#N/A	#N/A	#N/A	#N/A	#N/A	#N/A	#N/A	#N/A	#N/A	#N/A	#N/A	#N/A	#N/A	#N/A	#N/A	#N/A	#N/A	#N/A	#N/A	#N/A	#N/A	#N/A	#N/A	#N/A	#N/A	#N/A	#N/A	#N/A	#N/A	#N/A	#N/A	#N/A	#N/A	#N/A	#N/A	#N/A	#N/A	#N/A	#N/A	#N/A	#N/A	#N/A	#N/A	#N/A	#N/A	#N/A
193	Hexadecenoic acid	C08362	Monounsaturated Fatty Acids	#N/A	#N/A	#N/A	#N/A	#N/A	#N/A	#N/A	#N/A	#N/A	#N/A	#N/A	#N/A	#N/A	#N/A	#N/A	#N/A	#N/A	#N/A	#N/A	#N/A	#N/A	#N/A	#N/A	#N/A	#N/A	#N/A	#N/A	#N/A	#N/A	#N/A	#N/A	#N/A	#N/A	#N/A	#N/A	#N/A	#N/A	#N/A	#N/A	#N/A	#N/A	#N/A	#N/A	#N/A	#N/A	#N/A
194	Octadecenoic acid	C00712	Monounsaturated Fatty Acids	281.248	6.51319	-	1342350	952161	817815	1271108	910798	1030791	1234615	843631	902996	384242	993324	763130	542682	857855	703401	678774	231319	461840	148462	54766.1	162352	254132	253243	374483	610699	312863	418525	569311	458890	201417	178049	402962	589550	603919	422038	203287	291007	148891	214322	244662	477394	1041961	573812
195	Linoleate	C01595	Poly-unsaturated Fatty Acids	279.233	6.33853	-	1024586	625633	616256	880324	785879	734354	924441	662004	526770	506762	438277	900467	588594	839120	608322	417320	216756	606347	171169	82542	172555	272537	309679	242020	419924	517512	438070	489811	471937	477275	287840	374430	746843	577913	353887	237031	355826	156704	309743	302003	375089	707914	839588
196	Octadecatrienoic acid	C06427	Poly-unsaturated Fatty Acids	277.217	6.18837	-	40331.5	21422.6	13630.1	31628.2	33490.1	11148.1	11642	13491	0	0	0	33709.5	25079.1	34777.2	0	8665.13	0	0	0	0	0	11072.5	0	0	0	0	9861.47	0	25240.6	0	8727.57	0	0	0	0	0	0	0	0	0	14876.3	0	11737.1
197	Icosatetraenoic acid	C00219	Poly-unsaturated Fatty Acids	303.233	7.15889	-	0	1827764	1588991	3242066	1188434	1970436	786274	1709578	1784554	7888354	1073246	1068872	420685	466156	1083123	953976	817858	1241473	700838	699011	654289	1569586	496702	1077454	629516	499336	1299737	1240730	352216	851098	509693	421850	537850	884646	902024	819266	675960	509197	424886	968458	1005916	854033	1963265
198	Icosapentaenoic acid	C06428	Poly-unsaturated Fatty Acids	301.217	6.4066	-	0	0	161070	205400	106919	411827	123046	164150	216904	34800.2	61325.3	167408	31546.4	203748	266282	148583	81333.7	90806.7	0	26136.2	51473.3	112381	73872.3	179307	47417.7	0	144854	90397	11840.5	29347.7	36512.4	38935	123700	235186	131041	56482.9	120451	69825.4	73013.9	267897	325103	101438	207214
199	Docosahexaenoic acid	C06429	Poly-unsaturated Fatty Acids	327.233	7.06128	-	0	351593	322628	567224	333166	438303	273302	253203	232274	1049324	147198	192027	130487	134428	629964	409573	175241	228028	161028	217696	176480	417515	106706	447296	178597	55693.5	137201	250686	40754	44895.1	46941.9	211213	345394	232835	227292	171863	116809	89619.1	217172	155938	356677	188034	490848
200	alhpa-tocopheronolactone	LMPR02020063	Lipids	277.144	6.54908	-	357027	478841	370258	426560	439250	409682	423102	415155	394707	517139	449710	412112	400290	413731	250594	524272	398342	367299	250566	202795	279805	263308	340112	358383	351783	319366	370127	440548	338064	217192	265932	371080	434640	404859	329200	315135	255252	277927	370656	456167	414439	427651	429880
201	dihydroxy-octadecanoic acid	LMFA01050198	Lipids	315.254	6.682	-	1078766	903620	923683	886919	977302	989177	881268	868549	869929	1511046	932046	1049907	961158	834835	577583	1070848	926513	912887	539939	466624	475409	709958	684424	627737	699374	823084	860698	903408	936793	542437	566707	1083162	1110019	956393	835747	779470	749467	879568	921764	1183134	1111481	1383108	1122510
202	hydroxy-dodecanedioic acid	LMFA01170089	Lipids	245.139	5.67197	-	12675.2	77685.7	27076.9	53767.6	123741	116714	101538	36229.2	13034.2	113720	14168.3	16345.8	20573	102087	84397.6	53439	23181.4	59871.1	91449.6	79170.7	183724	48096.3	47323.6	123054	14998.2	31225	118646	29058.2	31445.4	119013	10226.3	109904	69700.2	100464	47851.8	47684.3	106169	88274.3	69570	102878	80953.1	104210	140938
203	dihydroxy-hexadecanoic acid	LMFA01050340	Lipids	#N/A	#N/A	#N/A	#N/A	#N/A	#N/A	#N/A	#N/A	#N/A	#N/A	#N/A	#N/A	#N/A	#N/A	#N/A	#N/A	#N/A	#N/A	#N/A	#N/A	#N/A	#N/A	#N/A	#N/A	#N/A	#N/A	#N/A	#N/A	#N/A	#N/A	#N/A	#N/A	#N/A	#N/A	#N/A	#N/A	#N/A	#N/A	#N/A	#N/A	#N/A	#N/A	#N/A	#N/A	#N/A	#N/A
204	trihydroxy-octadecenoic acid	LMFA01050134	Lipids	329.233	6.22739	-	843294	942102	871144	1000473	991312	1025378	1036030	1023732	1042466	1130622	1351627	1303740	1209386	1016373	1010830	1275684	1143169	1290588	1121652	787615	834220	1213909	1292606	1085317	1259896	1235312	1114937	1195904	1282030	941798	1040765	1207074	1346032	1245255	1086914	1221545	1242826	1214601	1265629	1369665	1334706	1508450	1214010
205	tetrahydroxy-octadecanoic acid	LMFA01050105	Lipids	347.244	5.83632	-	22538.6	50611.9	68665.7	58450.1	98528.1	102297	117267	47504.9	143642	143440	149533	137118	83439.3	77199.7	83803.4	90303.6	105208	117736	121349	73290.9	109208	115937	112493	136071	135972	150213	67757.2	175289	120368	96251.6	115949	141215	146743	93919.4	133474	130041	143727	87668	136210	112962	72403	205845	130132
206	epoxy-octadecanoic acid	LMFA02000001	Lipids	297.243	7.13166	-	390224	313058	109126	240088	108298	587406	148220	110311	89869.9	707979	146696	68942.5	58906.6	39608	82284.3	93829.8	34604.1	71883.3	36478	18151.2	33973.4	48757.2	63409.7	190183	63291.2	70675.9	180930	26757.7	58447.1	76147.2	119842	90417.9	68251.7	156436	73113.1	27535.8	75693.1	55740.1	70600.6	67860.9	68132.5	491050	79418.2
207	Acetyl phosphate	C00227	Other	140.994	1.44801	+	543918	679420	610368	530404	671129	483086	746807	622416	735828	491569	782744	663876	679367	650686	631122	608615	766486	627639	591799	704069	649231	994440	769289	692776	0	602088	750376	687826	755101	738274	610542	623616	591752	594142	560785	602820	522722	0	802014	0	653732	1061813	565242
208	Triacanthine	C08435	Other	204.123	1.25287	+	417744200	269940200	249255700	302715400	231863100	250969300	318744400	288491000	288816600	200566300	322305400	344672200	219964000	401354100	443771100	337426200	178446400	286035000	233831700	328636300	335714400	264121600	303947700	230320000	304614500	371442700	283693700	239411300	265031800	297184800	418500600	272992400	402969800	464672800	351008800	238797900	284001700	276034000	292446600	278989100	257045700	319872200	356917900
209	1-Hydroxy-2-aminoethylphosphonate	C05678	Other	142.026	1.23746	+	44862.4	87706	85379.9	65101.1	52524.7	79702.3	57463.2	54722.1	36693.9	110214	46534	94036.1	113667	16613.7	60326.2	25875.6	175850	22808.1	30183.2	176302	206569	76729.3	104534	79204.4	12412.5	58011.8	18805.9	82348	88464.3	110345	144178	169917	33167.1	213375	39181.4	102371	28370.1	176355	75178.5	15770.7	76331.2	30141.6	46620.9
210	N5-Methyl-L-glutamine	C03153	Other	161.092	1.24556	+	703140	725035	830665	561418	706368	626642	431433	595055	548745	315784	375288	351931	424536	331566	594792	409802	434461	334597	502023	1266752	399328	490000	894158	689952	310787	515234	469254	312455	435758	267466	453968	481806	292048	700512	333297	455860	471740	407907	743968	913607	575689	455468	506056
211	cis-Zeatin	C15545	Other	220.119	1.3015	+	0	0	0	0	0	0	0	0	0	0	0	0	0	0	0	0	0	0	0	0	0	0	0	0	0	0	0	0	0	0	0	0	0	0	3591.08	0	0	0	0	0	0	2990.95	0
212	2-Methyleneglutarate	C02930	Other	145.049	1.26025	+	813489	546731	573596	619761	483875	601002	636940	494873	602481	466631	687979	601650	580768	818158	848194	658443	491950	692245	584434	648017	632061	566902	633716	489453	666212	719024	696515	642729	718319	586325	646940	766968	697647	836951	634542	571308	731595	484562	626925	599872	625026	749640	760689
213	6-Pyruvoyltetrahydropterin	C03684	Other	236.078	1.2502	-	1125849	1569067	1091886	1230838	1383359	1337386	1104726	1170676	702170	748958	1282944	1553105	1049065	1000361	989860	1263082	969420	1217349	1139347	1131427	842680	1761717	1214966	1575035	1209606	1078131	762766	1114364	2527040	1360836	1580273	1043207	957824	1071888	1432810	1432424	1254271	1512023	1112219	1257474	1467775	1410968	1078711
214	6-Lactoyl-5-6-7-8-tetrahydropterin	C04244	Other	240.108	1.28214	+	16659	5856	13994.3	6490.79	11978.7	0	9445.49	13610.7	15946.1	9334.55	6664.77	15566	5596.72	0	5558.11	11835.8	5447.74	12421.5	5261.86	0	14225.4	10757.8	13720.5	10753	9754.31	5385.72	15269.9	6641.73	16255	6060.26	12107	19812.9	0	5155.2	7156.05	7816.05	9135.61	4006.32	0	6097.51	8146.21	10166.9	6836.3
215	4-Aminobenzoate	C00568	Other	138.055	1.24155	+	3178992	1281568	1118389	1088878	2008024	1170878	1842438	1355440	1174468	982517	1946972	1950153	3513130	2666600	2311138	2711901	2247352	2296625	1071132	1506982	1753911	2047098	1407626	1090883	995992	1719186	1146551	928962	1231049	1567211	2104674	2215462	2117845	1561142	2905426	1431339	1620843	1725468	1287005	1098779	1143080	991797	1840406
216	Peptide tryptophan	C02732	Other	230.095	1.25232	+	81239860	82394300	48422110	47411360	39239070	46617610	58960210	44113320	56455860	31341260	52147460	64480550	26339530	103236200	53750440	108443300	29628490	66773420	35083580	35760400	74454700	103513000	48302460	42470720	61420150	61992520	54398180	36502680	48137840	55923630	73645380	28134940	100934600	38928380	101176000	29616150	56619410	47248980	33379060	45101730	41453700	61581360	53441410
217	6-Aminohexanoate	C02378	Other	132.102	1.25341	+	68081030	99781220	113764300	172944300	89370220	108980100	132004000	159703900	109081800	78871740	120764200	88178820	81224590	144229400	104761700	93355390	124743400	105859300	67293910	168938700	125139500	186760300	142524900	149272500	108496200	106902300	77321120	121208900	108205100	118576900	105218900	87993160	101149400	119367700	99836610	126646700	107762400	106604600	112413500	156800300	198143600	157665200	133868400
218	Leucocyanidin	C05906	Other	307.082	1.25259	+	335986500	287349700	301012900	216487700	290733300	326386300	302334300	297902800	296105700	129405600	301067900	518680500	285843800	408328400	441986200	387632000	310373200	350393600	283553600	380433600	235737500	329935400	326486600	300876000	237565900	359285100	375209500	249430100	305010900	199918900	494629700	345207300	378510000	478848100	368969500	308468500	291519200	308733800	428030400	368604700	321384800	314521700	345141900
219	L-4-Hydroxyglutamate semialdehyde	C05938	Other	148.06	1.22149	+	26861590	37438290	40790020	29177820	23041810	24688180	29427470	37770960	38409310	37045240	29557410	28417210	30278840	29778690	40158480	75215230	26801230	27336210	14792930	44272680	32366020	49181760	39210000	31697410	42237380	45395490	41134590	40346710	46322680	41337480	42302620	39433920	28350130	51509380	104486800	35177780	26042940	23259090	55668980	36950830	34170590	44582020	55029730
220	Methylenediurea	C06381	Other	133.073	1.2335	+	7104088	6152982	8318426	4993310	6967786	5705134	4798417	6810934	8339124	4898397	8722075	9215431	6131164	5693056	9091807	6548164	3932331	5133292	7448750	7646138	6619738	6391114	8160426	5871650	5173457	7843676	9179424	5544956	5549543	6218132	10142930	6781502	5685056	7707488	8015720	6413022	6091582	5973082	8959695	7562288	6487876	5572590	6839368
221	beta-Butoxyethyl nicotinate	C13138	Other	224.127	1.26723	+	682658	650485	488835	177873	1230803	32299.1	477378	1915440	2971112	3297.76	37050.6	479363	1966472	20413.2	662410	6797272	496401	88197.2	1770764	105721	332442	1393918	1475790	9789.87	151121	4642446	4572576	6016.11	797136	133343	1017444	2203552	750232	2925288	3719809	71983.3	430450	1377522	215638	1449938	4848.61	183708	4216838
222	3-Oxalomalate	C01990	Other	207.014	1.20961	+	3793059	4596246	3468360	4705220	3212131	5139176	3701468	3111554	2945977	4220778	4246066	3319593	4042666	3303143	5036802	3284996	5359949	4262854	4479607	3321052	4525151	3658987	2609666	3350883	2461207	3179385	2474182	4248552	3015769	3498260	2838763	4368136	3142429	3951703	2043101	3910585	4406834	3937334	2538017	2558059	3396402	2832547	2908929
223	Cys-Gly	C01419	Other	179.048	1.25232	+	1071842	2117379	1891061	1344331	819873	1341358	1409833	876698	1782805	3891429	1784285	1158741	1031924	860672	1141047	1016008	1468669	1718902	1211944	1366509	1827317	2258226	1375804	1771219	2918403	1229559	1702726	2958669	1686728	3619463	1436978	1436195	1167447	1133487	1921985	1902928	1992064	1659100	1522841	1002221	1457492	1947659	1327493
224	2-Deoxy-alpha-D-glucoside	C03573	Other	164.066	1.04126	+	16431300	20850150	17968530	17936950	17026930	16380910	16279430	13977480	13418370	13575150	14791720	13938130	13312710	14451400	14766280	13463420	18081190	13646600	16102380	15930680	15014470	14132280	14248260	14484840	13301280	12702670	13569190	13918260	14578120	13944520	15501800	11412420	12842510	14033270	12062440	14222220	13387240	15393550	15654430	14372400	14290390	16641680	11514730
225	cis-p-Coumarate	C06738	Other	165.054	1.25268	+	7006498	5642488	4957570	6435668	7759784	6393380	6705362	9758862	5412286	4482338	7486128	7259988	6195002	6371960	6504194	5827120	7178310	6463316	4911186	10112400	5963694	9071268	6709254	5467970	6786182	6256842	4503580	6750608	6753454	8293140	5829536	8265706	7413398	7818624	5389218	8074134	6632846	7354542	7241654	8924181	6977758	7141890	5659360
226	N-Acetyl-leucyl-leucine	C11333	Other	287.196	1.24896	+	297648	4335359	1512133	0	187961	428912	621021	779290	209079	5263048	1695907	3173767	3843363	0	2215332	65371.6	0	0	5148226	1038000	83057.1	6219158	150476	1525911	65216.1	29108	3652.49	0	34690.2	684717	1204629	2052264	168112	0	1300271	1146119	0	2627616	3820869	45467.8	1405631	38527.5	34408.4
227	L-Methionine S-oxide	C02989	Other	166.053	1.5388	+	70268.9	163607	302286	350396	484553	515128	468925	596072	511980	431464	539989	694241	756522	634071	874072	633110	572306	741222	652389	908729	742766	736877	785076	782913	500886	780568	733082	693728	641923	601828	636141	767789	731620	832718	578430	737185	715519	669767	705450	721333	802446	712583	733127
228	N-Acyl-D-mannosaminolactone	C03792	Other	203.041	1.3008	-	23499.3	18112.1	35445.5	44598.8	35375.6	0	12492.9	48993.3	28705	10642.2	42653.8	13577.9	25871.3	24083.9	36236.2	33287.2	53338.2	24734.9	20300.5	33539	28817.1	34785.7	36093.7	21548.6	51888.9	23260.9	30827.6	42842.9	30431.4	37792.3	35459.5	39054.1	42174.4	19626.5	40865.1	31913.7	38365.9	42752.9	36792.7	32151.8	26276.3	28841	31066.3
229	N6-Methyl-L-lysine	C02728	Other	161.128	1.0994	+	336328	469811	1662096	1390169	415902	121819	162463	363105	1338578	946527	1462058	278200	369242	418466	2288362	993810	406578	1574916	1432605	329406	359325	421536	444101	0	355012	159795	955132	952822	1423694	1355138	251808	330991	411676	1599061	866723	333895	1317171	1486794	325113	477400	292932	396988	387529
230	Muramic acid	C06470	Other	252.108	1.24748	+	596853	338296	315664	307648	246254	218289	393738	573187	341595	236398	349174	440707	253406	309240	405178	363268	273605	356284	242742	381364	356273	351726	289263	243695	358221	596870	391407	332780	316573	458260	336128	326192	263935	507055	503097	439023	466128	353891	521412	503832	256427	331333	475743
231	Dethiobiotin	C01909	Other	215.139	1.25241	+	793592	950289	1149306	1351185	693621	1318030	728909	799898	1144297	1476683	909660	612422	934671	664688	837353	656211	690300	880360	615610	1291735	1041952	764010	1246462	953824	719344	664202	855501	1398670	1006332	1080242	858102	1232571	701410	1084226	589003	952118	1035081	1053019	1451908	583157	963576	696751	770702
232	L-2-Aminoadipate	C00956	Other	162.076	1.25058	+	1469605	1555322	1696852	1452891	1273538	1318252	1734060	1427311	1207744	1276386	1492131	1203351	971016	1228368	1408577	1429483	1595615	1573569	1340595	1568763	1208171	1555739	1874209	1356302	2146372	1947416	1554249	1706962	2774480	1709563	2090996	1235555	1449886	1919661	1955420	1548315	1682770	1434077	2273450	1869015	1344426	2151821	1925579
233	Threonate	C01620	Other	137.046	1.54551	+	26874930	13630210	12279140	8717807	6971336	6171744	19922350	30089120	13485250	8255272	7936296	9988396	5758038	6303522	11024930	13045710	3317782	7731208	8126858	12045040	22273260	12735990	7627464	9674196	29857480	36455310	23920490	13747490	13321830	12249530	14573630	15368930	12552230	27249950	40793750	35313790	25072190	18946040	17602230	6448654	9206337	18439710	44160460
234	Dodecanedioic acid	C02678	Other	231.16	1.25552	+	108191	266158	194575	255371	122863	335796	159234	228383	244010	233252	191017	51788.9	87540.7	206825	230852	192320	304219	323847	191601	122031	107920	77807.3	196463	239207	228182	166364	122037	143285	243210	247403	132492	164757	269781	267880	97877.1	241897	206287	186044	136888	183905	237263	318026	185732
235	3-Phospho-D-erythronate	C03356	Other	214.996	1.51917	-	12036.2	19016.5	0	4260.84	0	6923.98	0	15801	13404.7	7304.56	25547.2	31832.5	28959.5	16203.5	37240.7	11978.4	30035	28741.9	51763.9	54238.7	29381.4	51549.5	56570.3	34808.8	45666.7	36294.4	36256.4	34657.5	57563.3	36769.3	51452.6	55980.3	38875.2	39651	32634.9	45101.8	48800.4	52646.9	83221.3	107603	54230.8	103836	32792.6
236	S-Formylglutathione	C01031	Other	334.072	1.24652	-	26010.6	47084.2	47728.2	17061.2	26049.5	29349	48121.3	22173.8	28240.6	94080.2	43139.7	49811.5	36508	38371.5	21412.1	66387.1	21723.2	45851.7	46388.7	19060.9	27145.7	47764.2	50710.8	61191	89278.3	69398	35157.3	67739	31553.5	64434.4	46945.3	33992.2	27680.5	67856.9	64071.9	50815.5	49526.2	31807	52147.6	46028.2	60534.8	63267.7	45755.3
237	Tripeptide	C00316	Other	187.06	1.23819	+	60877	17673.6	36766	12171.1	62315.3	23283.9	42249.9	48746.8	84881.2	49408.1	42654.1	126718	32389.2	58714	53385.5	38075.4	37244.3	29575.7	27357.9	64334.4	43697.1	50857.1	92717.4	8469.67	83718.6	77055.5	39332.7	70021.4	31426.1	98938.2	82822.1	38493.4	58991.5	42384.4	70618.9	45682.5	76683.9	64393.1	64739	97221.1	7771.39	93539.2	76554.7
238	Maleamate	C01596	Other	116.034	1.22341	+	730935	620334	258570	422244	443039	413563	839677	788857	449522	621956	115515	487540	685202	186361	365937	1298673	428299	867314	699282	1207720	724338	452726	689226	551830	812494	730599	535834	921551	746229	406318	471108	1015189	259037	636658	1111203	603748	790268	624417	1302098	613692	452529	847542	804684
239	S-Ribosyl-L-homocysteine	C03539	Other	268.085	1.24876	+	557325	555808	412793	395928	430647	285193	428824	479867	452170	353195	551220	620559	395663	406394	467239	791497	325045	459546	201025	439970	596768	770093	382300	224367	505702	251987	453099	485473	420434	668951	646073	467761	599664	429784	911081	296228	524410	536794	479951	502369	204120	623012	241124
240	N1-Acetylspermine	C02567	Other	245.233	1.16616	+	164538	119182	182025	114830	125805	204206	74995.4	160733	101542	134631	133530	153747	102952	73771.2	228172	136445	58206.7	52036.6	79630.2	196951	227590	115929	201250	203197	86944	200470	80276.8	109369	139015	90341.2	200790	166598	70404.8	311488	136110	115559	76530.1	153506	272642	109587	193442	56679.1	227353
241	Carnosine	C00386	Other	227.115	1.18624	+	1022751	1157213	909302	925408	1161146	1473694	1189283	1066341	899088	1173099	1379266	1276138	1308321	1677284	832126	871041	683068	1103895	1349523	1384084	789910	1157354	1275716	1574838	1201547	1186269	787306	1162249	1258729	1464652	1222797	1804425	1650040	796218	869806	1363851	1336322	1360511	1546162	873215	2059737	1412619	1219852
242	gamma-Glutamyl-Se-methylselenocysteine	C05695	Other	313.028	1.32723	+	24949.2	33993.3	13156	15462	19528.1	14997	46722.3	12084.1	19739.8	15278.1	37970.3	23030	16996	13085.8	28039.6	6004.13	43271.8	22577.1	18351.2	27285.1	27770.3	19357	31139.2	23194.8	28092.4	5283.96	28078.9	46728.2	30280	32164.4	34258.1	31616	23111.2	37798.6	7368.4	35023.2	31587.9	30303.9	46771.3	20896.6	14406.2	42988	15303.4
243	Diallyl sulfide	C08370	Other	113.043	1.31549	-	27831.3	16264.4	10783.4	0	27241.3	15865.4	17658.9	32174.7	19801.9	34407.1	26847.9	28549	14263.7	15965.4	16516.3	22056.2	31495.3	27922.9	28467.6	0	12560.8	21479.5	16415.3	15710.6	19406.2	20740.2	27461.5	19097	19483.6	20196.4	30010.5	18277.9	18166.6	12466.2	23650.1	28943.2	0	16409.9	27185.5	29643.5	30572.5	29381.4	31190.8
244	(R)-S-Lactoylglutathione	C03451	Other	378.099	1.25639	-	42356.4	34822.9	57101.9	0	34862.9	17239.7	38659.7	90536.4	44578.8	67548.7	23049.1	32871	35485.2	18792.6	16381.7	99183.8	15920.9	72108	19109.4	19125	116010	102655	107271	11923.9	220781	207856	124806	93385.7	113781	200729	77461.2	60757.3	34723.4	104504	251498	169362	140523	113045	76822.2	42375.2	39807.4	165971	268662
245	Shikimate 3-phosphate	C03175	Other	255.026	1.32622	+	3968.03	7122.89	12342.5	5273.6	5632.88	5665.11	6341.06	7433.07	13052.7	9148.07	5173.02	18801.5	12227	4693.4	18722	4819.62	7721.92	23985.3	5051.95	34555.2	20502.9	15379.2	10387.9	13580.6	8120.77	5744.12	13390.8	26607.4	20495.7	13003.8	35080.6	20492.6	18422.6	22179	12742.1	12284.2	5212.17	5992.61	42135.6	15327.7	4709.19	25430.8	6328.89
246	D-glucono-1,5-lactone	C00198	Other	179.055	1.30333	+	20118.2	33548	43870.4	37053.3	16199.2	30767.2	21078.3	33018.8	31030	32723.9	61461.4	24763.4	39206.9	38634	31527.3	8335.87	29391.7	28175.7	30980.3	19972.6	28378.5	45648.3	28518.3	30549	43875.9	27488.7	55389.9	32700.1	34922.6	50382.1	29864	39123.2	16752.6	20221.3	19816.5	18413.2	18982	44985.7	39705.4	32976.8	41599.2	37929.9	34582.9
247	Ergothioneine	C05570	Other	229.085	1.25603	-	142277	0	0	0	0	0	0	0	52452.9	0	0	35972.8	0	135820	1570.88	203826	0	150861	0	0	0	126608	0	0	78342	0	0	0	0	0	0	0	57373.5	0	26620.2	0	64793.8	38363	0	0	0	30468.1	0
248	2-Dehydro-3-deoxy-D-glucarate	C03921	Other	191.02	1.25462	-	45998340	52899850	88378540	65242980	40150980	64368940	48744810	35417650	39269920	39901520	41064510	29591010	35706000	33437670	61164000	50531040	92245570	30501250	41309100	55857740	48585370	39582740	32354290	31863960	25097130	30015100	44110890	33430730	46299990	28009140	30441890	46328310	39516290	50765740	25037830	42957160	26373390	26435390	33183900	29212490	33919450	29604140	23879170
249	Sodium glucuronate	C13085	Other	215.014	1.21575	-	4301846	2662804	3363127	3430643	2084083	3656677	3662159	2656524	3422468	3999834	3084090	2840468	2930725	2752701	3198594	2925069	2707465	1960546	2562340	2935495	2619845	2260347	2697929	2316504	2730949	2656712	3636085	2983244	3805740	3638142	2737304	3356048	2070468	3083301	2661332	2287113	2316181	2981256	2074212	2791488	3168791	3036472	3150979
250	Poly-gamma-D-glutamate	C05723	Other	128.034	1.75926	-	1734703	1709520	1511956	1332118	1244878	1438862	1287903	1279406	1217149	1142066	1202396	1315202	1146954	1269181	1496021	1510222	1017285	1191595	1383378	1647963	1136770	1316318	1319802	1270720	1237330	1326094	1172372	1090802	1360429	1357616	1307458	1253238	1124439	1403071	1228795	1075159	1154502	1313182	1297584	960590	1057964	1025942	1146366
251	Dihydroflavonol	C15570	Other	239.071	1.29101	-	33040.5	10095.4	9453	14959.8	22902.3	0	5087.9	13421.2	23769.5	6520.21	26291.5	8522.75	24695.7	24595.1	26828.8	10801.8	40291.9	20090.1	12067.3	19837.7	21954.8	34163	17538.6	13397	12798.8	30619	10171.2	29689	26936.5	12843.4	21774.7	19905.2	35523.1	8806.08	10128.5	8385.58	18457.8	26351.8	27095.8	41038.2	17689.1	36474.3	22331.2
	Aminoacids		Pentose Phosphate Pathway				Arginine and proline metabolism					Stimulating/Exogenous compounds															Arginine and proline metabolism					Stimulating/Exogenous compounds														Arginine and proline metabolism
	Nucleotides		GSH homeostasis				Glycerophospholipid biosynthesis					Fatty acids															Glycerophospholipid biosynthesis					Fatty acids														Glycerophospholipid biosynthesis
	Additive solution		Serine biosynthesis and one-carbon metabolism				Inositol																				Inositol																			Inositol
	Glycolysis		Urea cycle				Carnitines																				Carnitines																			Carnitines
	TCA cycle		Aminosugars				Tentative bacterial metabolites																				Tentative bacterial metabolites																			Tentative bacterial metabolites
[truncated: 190 more columns]

## Sheet: Raw Values
		MEDIAN VALUES				TRENDS
N.	compound	SL	HA1	HA7	HA16	BL HA1 HA7 HA16
1	alanine	29255130	30379025	39073035	38458260
2	arginine	507506	281299	248976	152204
3	asparagine	3.23723e+06	3.67097e+06	3.57021e+06	3557484
4	aspartate	6672330	9.00969e+06	6630625	6685336
5	cysteine	0	0	0	0
6	glutamate	29668050	40464315	27402065	26631290
7	glutamine	29894920	28490685	30458575	30068070
8	glycine	12630185	11791685	12138335	12416360
9	histidine	6517364	6331697	5787557	5690386
10	isoleucine	107419700	151909850	168103600	176030000
11	leucine	41910000	41931845	58276435	52119220
12	lysine	15744520	12107940	16295475	15154520
13	methionine	20589145	25255575	34873190	34308180
14	phenylalanine	8.43855e+06	9.40784e+06	13670850	12745650
15	proline	191781050	206858500	254940950	295498900
16	serine	2.12035e+06	2.42456e+06	2610751	2697569
17	threonine	6080076	6756400	8.43789e+06	8629215
18	tryptophan	2.2405e+06	2696893	3.19187e+06	2811116
19	tyrosine	45000350	49899655	69359875	64508860
20	valine	256723600	276701950	353206650	376036200
21	cystine	11655.7	13341.2	17758.6	15760.7
23	ATP	2.74777e+06	3.92238e+06	3.46815e+06	2962765
24	CTP	5982.6	5951.81	6200.8	11444
25	ADP	4.21059e+06	3.06713e+06	3343964	3526606
26	GDP	56283.6	64521.8	0	0
28	AMP	3060392	3482131	5102565	14985420
29	GMP	24508.7	51695.1	105075	173089
30	IMP	23379035	24190085	35698010	24920020
31	CMP	37841.2	38982.4	33153	29460.1
32	Hypoxanthine	13920085	10533880	10680085	11013680
33	Adenine	847384	967720	967705	1056058
34	Xanthine	305302	278543	299659	306159
35	Guanine	991262	1120368	1569309	1480559
36	Allantoate	100021	135343	139230	123667
37	(S)(+)-Allantoin	150236	166692	95455.4	149274
38	5-Hydroxyisourate	9227923	9478306	9634968	9898985
39	3--5--Cyclic AMP	763863	550200	583618	531612
40	Nicotinate ribonucleotide	0	0	0	0
41	N6-(1-2-Dicarboxyethyl)-AMP	0	0	0	0
44	5--Phosphoribosyl-N-formylglycinamide	66681.1	87508.3	66451.7	64996.3
45	5-Phosphoribosylamine	10974	57992.2	79722	108403
46	UMP	0	0	6976.84	25343.4
47	UTP	6171.57	25192.2	7916.44	25974.7
48	UDP-glucose	66081.8	32248.3	94307.4	113187
49	Cytidine	57956.5	47778.8	48733.2	46872.2
50	2--3--Cyclic CMP	57524.4	61913.9	44366	35100.6
51	3-Ureidopropionate	3.23723e+06	3.67097e+06	3.57021e+06	3557484
53	5-6-Dihydrothymine	17093360	12418010	17802715	13488550
54	Thymine	1894706	1894456	1860938	1884622
55	Thymidine	3711.52	7137.26	5868.6	7236.04
56	NAD+	1563.17	0	0	0
57	NADH	20299.3	0	0	0
58	NADP+	99544.9	65803.1	46015.3	36778.4
59	NADPH	8673.15	5866.6	3522.89	2971.26
60	3--5--Cyclic IMP	126895	60829.1	54643.2	41469
61	Pyridoxal	201183	202936	226358	283681
62	4-Pyridoxate	69882.1	81287.5	78665.4	134763
63	Pyridoxamine phosphate	22547.5	18720.6	18313.4	17404.1
64	Nicotinamide	21270920	19748345	19101950	18220970
65	ADP-D-ribose	176045	27629.2	16232.4	14669.4
66	Flavin	66941.8	62318.1	40317.5	42810.1
67	Adenosine	195455	396065	523877	583832
68	Guanosine	0	210553	219379	243134
69	Inosine	171996	2.96837e+06	3.33157e+06	4066404
71	D-Glucose	9023715	8733826	6628476	6442810
72	D-Hexose 6-phosphate	4361675	4.77357e+06	3.77128e+06	4250761
73	D-Fructose 1-6-bisphosphate	5465143	30142.5	257567	852109
74	D-Glyceraldehyde 3-phosphate	1.0147e+06	5109131	8047105	9716490
75	2-3-Bisphosphoglycerate	4.78023e+06	8784250	10909665	10544620
76	2/3-Phospho-D-glycerate	9.6904e+06	1.00227e+07	6404993	6926796
77	Phosphoenolpyruvate	3.38993e+06	1593441	1.08707e+06	965831
78	Pyruvate	11262880	10403821	15044685	17740120
79	Lactate	34532620	30796135	36655055	39084920
80	cis-Aconitate	1.49265e+06	868630	768314	563544
81	Citrate	43653720	29313725	27736950	17979740
82	2-Oxoglutarate	1.26297e+06	761841	609297	530715
83	2-Oxoglutaramate	1.14534e+06	1.14482e+06	1.16259e+06	1117947
84	Succinate	1018038	1044469	918592	810990
85	Fumarate	3759353	4.11304e+06	4.75427e+06	4949792
87	Oxaloacetate	277285	286328	260393	232129
88	5-Aminolevulinate	482923	420634	443104	433696
89	D-Glucono-1-5-lactone 6-phosphate	80039.4	57355.8	36532.9	40833.1
90	6-Phospho-D-gluconate	1.38678e+06	1631782	1376359	1261777
91	D-Erythrose 4-phosphate	1.90801e+06	1127874	621620	626565
92	Sedoheptulose 1-phosphate	340784	406034	317276	299894
93	alpha-D-Ribose 1-phosphate	1.03287e+06	3392873	4539596	4271418
94	Glutathione	53944360	89511110	146431700	112217500
95	Glutathione disulfide	75216840	64554560	44756175	44963500
96	5-Oxoproline	8.88933e+06	1.02319e+07	13782380	14743130
97	S-Glutathionyl-L-cysteine	93791.3	9456.14	0	0
98	gamma-L-Glutamyl-L-cysteine	42882.8	41637.9	32945.6	29408.7
99	Dehydroascorbate	1.49265e+06	868630	768314	563544
100	Ascorbate	3.22182e+06	3.27032e+06	2672991	2207860
101	S-Adenosyl-L-homocysteine	710839	745129	747089	748581
102	S-Adenosyl-L-methionine	127067	115775	118083	149640
103	L-Homoserine	6080076	6756400	8.43789e+06	8629215
104	L-Homocysteine	693038	764510	957179	916687
105	D-O-Phosphoserine	409863	584774	371950	299986
106	3-Phosphonopyruvate	2.74366e+06	1678749	1.08707e+06	726152
107	Cystathionine	17845.4	11915.7	9619.57	17223.7
108	N-N-Dimethylglycine	5.55538e+06	5484064	7251961	6629724
109	5,10-Methenyltetrahydrofolate	243997	178458	321746	265849
110	Ornithine	8944836	8.65672e+06	9316112	9033761
111	L-Citrulline	4.30811e+06	4.67619e+06	3.17125e+06	3425622
112	N-(L-Arginino)succinate	263878	616059	408344	0
113	Urate	13747460	13038970	13926350	12962870
114	Spermidine	23589835	23004045	41259690	31414340
115	Spermine	18587765	15604565	21096945	14420980
116	Cadaverine	79000.1	62706.8	63758.8	61536.2
117	Putrescine	383501	361432	758292	562453
118	Atherospermidine	232901	308656	340027	265382
119	UDP-N-acetyl-D-glucosamine	9787.9	2756.09	10572.5	13882
120	N-Acetylneuraminate	221203	254229	285447	279406
121	CMP-N-acetylneuraminate	6992775	5929267	3.27554e+06	3828436
122	N-Glycoloyl-neuraminate	42050.3	39685.6	31604	30955.8
123	alpha-D-Glucosamine 1-phosphate	308994	354947	292674	276997
124	D-Glucosamine	87474.7	71063.4	53191.4	33025.5
125	L-Arabinose	1.21387e+06	1442318	1900928	1978368
126	beta-L-Arabinose 1-phosphate	152678	542551	746640	684483
127	1-4-beta-D-Xylan	73678.4	196839	247437	224967
128	Glycolate	3584958	4017968	3.88376e+06	3912871
129	gamma-Glutamyl-gamma-aminobutyrate	626500	1030997	1320724	1532539
130	N-Succinyl-L-glutamate	146100	143243	128417	120227
132	N-Succinyl-L-glutamate 5-semialdehyde	0	0	0	0
133	5-Guanidino-2-oxopentanoate	54239.1	61209.7	50735.5	56269.2
134	Phosphocreatine	825110	855334	1487550	1153141
135	Creatine	611520150	663350150	831772500	927359400
136	Creatinine	48405900	51461740	66265430	60849330
137	4-Acetamidobutanoate	1205217	2.2387e+06	1.07397e+06	2017494
138	N-Acetylornithine	2.55302e+06	3209920	3096701	4019862
139	N-Succinyl-L-citrulline	537886	711125	599087	518535
140	Guanidinoacetate	979296	922647	920358	843400
141	trans-4-Hydroxy-L-proline	2.03017e+06	3.07417e+06	4579025	4425764
142	5-Aminopentanoate	256723600	276701950	353206650	376036200
143	L-1-Pyrroline-3-hydroxy-5-carboxylate	22290635	23776490	25212120	25667690
144	Aminofructose 6-phosphate	1.17343e+06	1322670	1316953	1240924
145	L-Allothreonine	6080076	6756400	8.43789e+06	8629215
146	Ectoine	510896	441414	442576	371109
147	Inositol 1-2-3-5-6-pentakisphosphate	10445.3	44560.4	48653.6	39736.7
148	1D-myo-Inositol 1-4-bisphosphate	5465143	30142.5	221623	862896
149	Uracil	169798	171988	77083.7	163977
150	5-6-Dihydrouracil	811786	672204	670967	658486
151	Pantetheine	82262.1	125868	155917	185241
152	Pantetheine 4--phosphate	240289	143066	198212	168584
153	D-4--Phosphopantothenate	22761.1	86111.8	133672	9955.71
154	L-Carnitine	65971175	75796725	105050450	91386760
155	Propanoylcarnitine	34477640	37683755	89018780	52873270
156	Butanoylcarnitine	966898	1.13624e+06	975313	845280
157	Citramalate	754427	909995	801889	635108
158	Indole	137429	126927	161727	159805
160	Catechol	50528	50958.1	58767	50079.7
161	Catecholamine	32700.3	34482.6	33307.9	36451.3
162	Serotonin	7800.48	16217.7	7083.76	19148
164	Catechin	567128	237740	187980	202443
165	Taurine	5482916	5119961	4102899	2739339
166	Hypotaurine	72287.8	74124.9	54947.7	35879.7
167	Salicylate	135133	79980.1	60001.8	58479.2
168	Theophylline	9023715	0	0	0
169	Caffeine	172920	142947	131162	136953
170	Quercetin	182376	230671	241436	236074
171	Oxyresveratrol	414020	280650	290634	346272
172	sn-Glycerol 3-phosphate	900763	1.73717e+06	1907854	2548367
173	Ethanolamine phosphate	74799.3	46635.4	65073.4	32535.7
174	N-Methylethanolamine phosphate	52199.1	61660.4	58719.6	62237.2
175	sn-glycero-3-Phosphoethanolamine	200322	149998	141178	145432
176	Diacylglycerylhomoserine	38984.9	39780.1	25512.3	0
177	Acetylcholine	0	0	0	45479.3
178	CDP-choline	11873	9165.36	2948.23	0
179	Sphinganine 1-phosphate	2100927	2.26371e+06	2951094	3153573
180	Sphingosine 1-phosphate	6312730	8143106	14502020	15466130
181	Butanoic acid	206643	237737	267863	194049
182	Pentanoate	360228	413097	371587	365308
183	Hexanoic acid	19097.7	24597.2	37827.1	31436.7
184	Octanoic acid	275551	362898	404413	299162
188	Tetradecanoic acid	65289.6	88289	161601	176184
189	Hexadecanoic acid	491712	732417	1.28456e+06	1363978
193	Octadecenoic acid	830723	713255	1.80918e+06	2003689
194	Linoleate	612289	724177	1717344	1716168
195	Octadecatrienoic acid	11395.1	9420.49	51478	88125.7
196	Icosatetraenoic acid	1.07818e+06	2.06413e+06	2667465	1949136
197	Icosapentaenoic acid	114982	308747	281454	218694
198	Docosahexaenoic acid	242739	560559	717254	646605
199	alhpa-tocopheronolactone	410897	438034	466210	499063
200	dihydroxy-octadecanoic acid	918285	1148466	1.22455e+06	1186335
201	hydroxy-dodecanedioic acid	56819.4	103544	98267.6	68049.6
203	trihydroxy-octadecenoic acid	1030704	1.35643e+06	1.34625e+06	1321828
204	tetrahydroxy-octadecanoic acid	94415.8	141023	147946	152876
205	epoxy-octadecanoic acid	101064	106464	109655	84966
206	Acetyl phosphate	640904	503395	387380	396083
207	Triacanthine	288653800	297293750	328013150	430534100
208	1-Hydroxy-2-aminoethylphosphonate	58894.7	61621.2	77175.5	26482.8
209	N5-Methyl-L-glutamine	525384	541498	473760	465324
210	cis-Zeatin	0	0	0	0
211	2-Methyleneglutarate	602066	677518	926563	943938
212	6-Pyruvoyltetrahydropterin	1135387	1.25572e+06	1086895	1054466
213	6-Lactoyl-5-6-7-8-tetrahydropterin	7999.66	8427.55	7328.44	10382.5
214	4-Aminobenzoate	1894705	1512660	1498004	1515737
215	Peptide tryptophan	50284785	50694355	64199300	62361370
216	6-Aminohexanoate	107419700	151909850	168103600	176030000
217	Leucocyanidin	301701100	303279650	236471600	243939800
218	L-4-Hydroxyglutamate semialdehyde	29668050	40464315	27402065	26631290
219	Methylenediurea	6679549	6983399	9339905	9894260
220	beta-Butoxyethyl nicotinate	492618	923266	742726	694164
221	3-Oxalomalate	3.91786e+06	3.43048e+06	3592298	3552795
222	Cys-Gly	1.34284e+06	2181986	3638375	2810094
223	2-Deoxy-alpha-D-glucoside	15361200	13673885	14543870	11546290
224	cis-p-Coumarate	6449492	7059824	9546722	8891531
225	N-Acetyl-leucyl-leucine	700155	215502	394705	117037
226	L-Methionine S-oxide	556148	676785	774604	858075
227	N-Acyl-D-mannosaminolactone	27288.1	30120	27464.6	29254.6
228	N6-Methyl-L-lysine	444138	437194	499516	582109
229	Muramic acid	339946	495785	678445	702416
230	Dethiobiotin	858856	917033	882061	764375
231	L-2-Aminoadipate	1428397	1646676	1175024	1076402
232	Threonate	9.3531e+06	41067075	54394180	58882120
233	Dodecanedioic acid	200700	222852	207047	191101
234	3-Phospho-D-erythronate	16002.2	40352.7	20884.9	14391.4
235	S-Formylglutathione	37439.8	63010.1	82657.6	66767.9
236	Tripeptide	42452	73635.7	34776.5	50832.2
237	Maleamate	553937	747163	535708	532334
238	S-Ribosyl-L-homocysteine	435308	496922	426643	430863
239	N1-Acetylspermine	129667	139394	194963	153485
240	Carnosine	1.15918e+06	1400241	1337993	1247027
241	gamma-Glutamyl-Se-methylselenocysteine	19634	14399.6	10181.2	6517.7
242	Diallyl sulfide	20929.1	27750.5	29755.5	27823.5
243	(R)-S-Lactoylglutathione	34842.9	217039	435603	385619
244	Shikimate 3-phosphate	7277.98	6911.64	3628.53	0
245	D-glucono-1,5-lactone	31005.2	29151.6	36259	29349.4
246	Ergothioneine	0	0	0	0
247	2-Dehydro-3-deoxy-D-glucarate	43653720	29313725	27736950	17979740
248	Sodium glucuronate	2933110	2728863	2.19752e+06	1833048
249	Poly-gamma-D-glutamate	1.30155e+06	1.2668e+06	1.47329e+06	1528785
250	Dihydroflavonol	17398.7	20461.4	19724.7	15107.5

## Sheet: HCA
	001	002	003	004	005	006	007	010	011	012	014	015	017	018	019	020	021	022	023	025	001	002	005	006	007	010	011	012	013	014	015	017	018	019	020	021	022	023	025	005	006	007	010	011	012	013	014	015	017
	BL	BL	BL	BL	BL	BL	BL	BL	BL	BL	BL	BL	BL	BL	BL	BL	BL	BL	BL	BL	ALT1-NOON	ALT1-NOON	ALT1-NOON	ALT1-NOON	ALT1-NOON	ALT1-NOON	ALT1-NOON	ALT1-NOON	ALT1-NOON	ALT1-NOON	ALT1-NOON	ALT1-NOON	ALT1-NOON	ALT1-NOON	ALT1-NOON	ALT1-NOON	ALT1-NOON	ALT1-NOON	ALT1-NOON	ALT1-PM	ALT1-PM	ALT1-PM	ALT1-PM	ALT1-PM	ALT1-PM	ALT1-PM	ALT1-PM	ALT1-PM	ALT1-PM
alanine	30825530	28982260	24430040	30131740	31331410	28452520	27426720	29165020	26912440	29966990	40101160	27754810	33095590	19610340	36797120	23032150	30796690	29345240	27924950	32929000	25198030	30993820	25065470	20401620	25456870	35755920	28226800	31155580	31606840	39499660	26403030	36767720	30960030	32241430	24482430	34565790	36890350	31654310	33238760	29268490	22478990	19926010	30330950	24665740	31790750	28208340	34672200	28086300	43227690
arginine	350315	700152	590672	1010371	353087	519970	204804	459882	319491	499841	1074617	676526	726347	415998	353931	129279	515170	763054	233177	810476	497772	1299707	377512	205005	129231	175172	244105	411470	588395	1388967	432574	614293	325602	383243	60645.4	303535	551688	282401	484996	271176	342100	88899.2	258306	463291	291345	694583	557014	271254	553487
asparagine	2247061	4258656	3036495	3852150	2399808	2537781	3765822	3266456	2868414	3049208	3768877	4171262	3207999	2845462	4052114	3397535	2679240	2741376	3783893	3436102	2684193	4769858	3055587	2835854	3865209	3439229	2860747	3903853	3180097	4502268	4067879	3140800	3040583	3483837	3179722	3315857	3367602	3673155	4266605	2732029	3210541	3607031	3640508	2870481	3866752	3008273	3724088	4138241	4378270
aspartate	9125397	6861286	2206680	5610802	6483374	4579036	9730729	8496087	4671224	11286190	1524123	5927792	9344241	1460078	3127304	17009500	4775506	11169320	8282056	16276150	9768823	7559474	8638321	5886846	11894470	8878116	5594332	11323480	9440624	3938859	5671154	13092490	2046980	8498139	20089740	6937852	10950100	7469530	16718000	8460193	6273144	11928330	9316341	5474570	10674030	8703036	4154502	6110418	13282020
cysteine	0	0	14122.5	11981.1	0	25077.2	0	0	3297.38	6825.56	0	0	0	0	2523.18	0	125222	0	0	2653.86	14198.8	0	0	2670.63	7435.95	0	3109.9	0	9685.64	9368.56	0	4870.14	0	2658.16	0	5679.95	5239.53	4481.17	0	0	0	0	0	0	0	0	0	3936.24	2516.11
glutamate	26861590	37438290	40790020	29177820	23041810	25065980	29427470	37770960	38409310	37045240	29557410	28417210	30278840	29778690	40158480	75215230	26801230	27336210	14792930	44272680	32366020	49181760	39210000	31697410	42237380	45395490	41134590	40346710	46322680	41337480	42302620	39433920	28350130	51509380	104486800	35177780	26042940	23259090	55668980	36950830	34170590	44582020	55029730	43071810	39280620	40706080	62927250	43726170	43074760
glutamine	30066750	38096230	26701900	36139460	21788490	34833570	26325160	24089580	25537290	36605370	29759860	30960150	33884790	23960360	43738380	26601190	30029980	29639150	35778180	24389600	33033560	25546150	23452410	26186950	23200420	26026050	21018370	42470510	23406370	35142510	25547660	32908100	22691470	30400610	19852580	31215330	31890170	32010230	25154450	20327010	28322150	26329280	25959980	22370650	37321950	27485890	19072390	22384330	36231320
glycine	10167920	12339150	12634450	12426590	13163560	13563560	13577580	12625920	11232380	11797540	13522630	12728810	12113110	10019500	14912470	11465240	12941060	11186520	13206150	13479620	14357990	13469680	11838040	11091320	12593430	13729770	11094740	13376350	10884640	13731230	12355230	13318270	12398320	11886930	12803630	11649360	13839300	11709230	11285220	10478550	11363850	11549690	13123710	13005470	13598720	13652430	11068940	13960750	10637730
histidine	6307386	6370594	7181338	6891354	6714346	6412196	5831934	6302416	5700286	5812796	5920360	8299508	6771804	6663308	5728048	5986942	6622532	6959814	6738702	7035354	5790650	6216554	6810786	6103782	6175780	6157312	6261018	6115750	7392326	6283374	7918244	11335280	6718252	23529820	23029370	7103230	6089548	6994494	6162446	6055674	6277006	6164154	5840586	5990264	5641526	6308624	6354770	8170468	12463310
isoleucine	68081030	99781220	113764300	172944300	89370220	108980100	132004000	159703900	109081800	78871740	120764200	88178820	81224590	144229400	104761700	93355390	124743400	105859300	67293910	168938700	125139500	186760300	142524900	149272500	108496200	106902300	77321120	121208900	108205100	118576900	105218900	87993160	101149400	119367700	99836610	126646700	107762400	106604600	112413500	156800300	198143600	157665200	133868400	132137600	96527940	159341100	171533700	124819500	150974300
leucine	30096240	51096260	43124640	65823480	53771230	40750500	43069500	62116490	29455990	46238010	37939710	27024070	43240170	48284150	39701130	33614800	30691720	30545870	27475290	48878080	31667250	50147280	37033630	41080710	21296100	30653170	28329090	35647120	31575660	41898350	26853100	29329480	27110330	39950240	24293180	29542370	32853140	25505000	28810980	39133770	47339740	33457000	37200820	37827070	48795860	34807140	35885880	27792960	44729920
lysine	10574310	14856210	13939280	16606600	17481220	17029090	17615150	16514240	13505460	15232170	15705660	15263680	15814500	16187060	12102100	10295810	18327000	15783380	14207960	17406920	10788140	18812910	14158300	14701440	12018170	10389390	10503280	12319240	12946870	13042110	13465050	14059180	12272570	13968460	8448392	14866350	12263950	12484470	13473240	12958320	14990680	11011910	10954120	9496079	9068653	10691040	11242660	13340350	14051340
methionine	17298250	17197500	20691190	27002600	19066820	22553990	24230150	29260650	19248010	18584320	20487100	25595140	15525560	19168430	22851180	18011390	22160750	22671700	14389680	32305440	22114540	35958940	19548720	19662740	18415590	17620510	16091380	21903920	19167670	20513550	23933820	17621800	16982250	25799930	14263270	19227470	20387200	15760950	18587350	18588500	24713230	25384570	20870570	24190700	25126580	26643490	24834320	28690200	33338320
phenylalanine	8936365	8550433	10546850	9315852	11225840	9278879	7529804	11147680	6142762	5076076	6875638	8614717	8326662	8075790	7688590	9423009	7277306	6964888	6414224	9533043	6663550	9658941	6163438	6353128	3575157	7852686	7290598	6918138	6643630	8391612	5683858	7525144	7516466	9510848	6062086	6550314	6707414	5754442	6698534	8862688	7799426	7301172	8814440	7526326	10018410	6641194	6481390	6481942	11752680
proline	222457300	186638200	108504700	418733000	426642700	228262500	189621800	299443800	161612600	237250800	249858000	176495300	188041600	117717300	258337000	171953700	219182100	179128700	154213100	193940300	167151700	209305300	238373500	147839100	129104200	312371500	176690400	295072700	220028100	212258200	153721700	158685400	174031300	205622600	145327400	203266200	253252600	211164400	242955600	352247100	188622400	143118700	226208400	150097700	280543600	189535400	156615700	176215800	225655300
serine	2154470	2045318	2030659	2221480	2372137	2086221	1856372	2265203	2293775	2312471	1978153	2337298	2203881	2029870	2496628	2001384	1785584	1935886	1938310	2456316	2275180	2107729	2526421	2039516	2107708	2079972	2201355	2170960	2438410	2296133	2059755	2149435	1935648	3092156	1853632	2796670	2157823	2500059	2786574	2017239	2224881	2296362	2407197	2315266	2072798	2489255	2258640	2221050	2657778
threonine	5646364	4790156	6217598	9732509	5942554	7383690	6816826	8032804	4976050	7321934	5920946	9353143	7263084	4797618	5768398	5313524	5916714	7882994	4630680	6860954	6199398	6394000	5432518	5000258	6353310	6728010	7691470	6815384	6504016	7224304	8917348	7453928	5082074	7760888	5845886	7891700	9152088	6585538	6531184	5097318	5696784	5701488	6935708	7496576	5886268	5229933	6002090	8975363	7750848
tryptophan	4607.05	1663573	2231285	2537682	2585764	1995695	3105983	2132302	3155886	1775191	1614185	1560309	2058778	2534529	2487064	2249718	2893047	2524040	2373842	1852980	2978183	2888384	3403568	2410272	2855739	1589757	1649731	2395906	2322047	2346346	2101279	2256357	2647394	2056912	2566966	2207697	1773136	2487280	2084254	2553077	2704728	2676579	1899409	2301438	2306184	3130355	3236504	2899826	2032628
tyrosine	47146420	37737100	33151690	44804180	53173280	45301390	46254560	67129860	39430490	31732910	51051760	44423380	45196520	44606060	44187330	38440160	48602000	45414420	33216410	68126540	42484120	62575710	47087150	36949250	47248440	42819130	33842450	45309060	46804050	56760190	44208650	59598760	53137440	57055870	37444790	57345420	45745480	51988540	50028350	65192060	47581720	51817060	39616800	33678240	47842750	52697740	48740400	44946730	60556820
valine	255793100	304919500	231204800	314423000	263301800	237049500	311258700	345519500	222028000	246771000	283598500	218266900	225965100	299722600	342205600	243165200	257654100	255281400	219479200	339115700	240131000	367479500	316556400	270944900	228948400	326774800	192934500	276819800	276785000	269112500	188546900	225599400	238905400	282459900	214714400	256594300	259217300	255895000	262485700	295859600	303997900	290832500	324322300	208818700	269766800	272092300	253064600	207625500	270436300
cystine	9671.19	12117	11194.4	34249.9	0	12624.8	27101.7	13451.4	16369	8371.6	26417.6	8056.82	5851.31	10798.8	29284.2	9360.18	103625	25140.2	9720.37	9521.29	13941.5	21860	20639.6	11795.2	22121.4	0	17000.7	17761.6	10672.3	28037.5	18329.6	7848.12	11232.4	7822.29	8685.14	20193.4	12417.7	15253.2	12145.6	21059.2	18446.7	12769.1	18908.2	10987.3	11766.6	10479.3	31259.2	9209.14	11218.4
ATP	1341884	1512988	1355378	1305089	1427965	2116025	2130177	2361240	2222907	1672754	3134307	3230441	3313457	3274668	3227737	3207791	3692145	3435620	3757979	3461789	3760870	3462610	3778765	4050804	4192203	3728885	4192586	4434272	3953233	3922798	3984652	4013254	3859598	3910933	3433851	3548437	3384444	4153999	3855847	3722175	3738544	4463574	3875637	4145375	3849160	4936678	4235306	4522616	3674298
CTP	8448.44	5694.17	12577.9	4732.76	7359.69	0	9512.17	0	0	6271.02	4412.99	0	13485.8	0	9651.31	6604.96	0	4353.33	8066.42	6890.14	3064.32	14230.5	14750.3	6760.7	13356.5	13271.7	6017.63	7665.94	0	5376.79	4869.64	5116.12	0	6754.83	0	0	4635.53	13079.8	0	14177	5993.59	6883.88	17602.5	0	0	0	13669.1	6501.1	7274.32
ADP	6378084	4612464	4291252	3659507	5847068	3229119	5578576	5936808	5323022	3109470	3980427	4187539	4016623	4099340	3673422	6021476	5040552	4233646	3679951	3978401	3446689	5603112	4671628	3640617	4207844	4908157	4018519	3357898	4700967	3947146	3750053	3442803	2967963	2779261	6806696	4190741	3403781	3288376	3554608	6975142	3072388	5314482	4403020	3929905	2582694	3492583	2788722	3264566	2514616
GDP	80474.8	0	107456	46588.6	48227	66974.4	43978.4	58156.5	51330.6	283875	111536	34759.9	56214.8	66467.1	71111.5	43781.2	56352.3	51462.6	87828.3	32712.2	68611	92163.5	28165.8	35724.6	16205.4	25027	0	80539.8	22657	47914.8	4435.61	32407.7	10462.7	56634.3	24643.9	29640.8	33493.2	63705.6	36343.6	8432.38	59900.9	64912.1	39753.3	33793.9	0	48233.4	64131.5	33114.8	252366
AMP	5117877	3277282	2209805	1901714	5252461	1816387	3223131	5111336	2386298	1232732	2303345	2116478	3139983	3278591	2645419	7364636	3334099	3869152	2980801	2633516	2322283	4920664	3853220	2643571	4286654	7253734	3349997	2664389	3693053	3165013	2317446	3322655	2456343	2328682	8967804	4820976	2829364	2458759	2522802	8591903	2718566	6486238	7459838	4156147	2321678	3147801	2522020	2841931	2792404
GMP	62094.4	7565.76	6140.02	17928	69946.2	0	7120.96	158463	56274.1	8447.63	0	12488.1	98153.8	65846.3	35774.1	146281	10375.5	31089.4	11489.6	38794.5	4228.38	103502	40916	26223.1	58571.2	171555	23823.7	19204	26524.7	42477.6	12568.7	73449.2	7731.43	44904.9	177786	10485.8	5537.87	25847.6	46146.5	118447	30008.9	77740.6	184358	60736	13786.2	9669.87	39511.5	12989.3	82738.8
IMP	32374550	24615870	30685000	28477170	17851450	27666670	25262460	38391900	25676250	18541800	22142200	14627170	15939220	19575810	26820170	30810770	19968100	14206920	15202250	14399780	29788550	14466310	12478780	22091340	20309990	37671420	31135660	19254910	18738610	14655600	15941280	23411030	24856260	30844630	35030190	37635640	21870880	16696260	15211350	9925022	18347180	22195050	40514930	39490580	23379380	21372830	19857080	22339490	30375550
CMP	47006.7	22611	42972.3	59027.6	58828.2	31774.9	53559.3	40597	46224.8	41243.1	48668.3	11251.1	8387.62	23028.1	31202.5	27576.7	35085.4	42731.1	13570	25960.3	23116.8	9769.67	45218.9	23451.8	28458.8	36784.3	42413.8	38162.1	30497.6	29764.5	16602.8	32676.2	32880.7	41420	30526.1	27404.9	39396	41432.7	28002.9	60428.8	35872.8	55268.5	45054.3	48567.9	36267.9	33866.2	49182.1	21395.2	27022.4
Hypoxanthine	14304990	17147990	21614880	13235050	10386350	14150900	10731990	12397610	13772940	11382250	15451630	18036450	14598370	13507470	18159840	13689630	16651160	10968560	14067230	12659680	16917700	13464450	9974685	8300552	11009690	12304190	9351432	10159310	11679310	13365260	15687740	15994980	13869540	16237520	12114560	14898500	11540380	12342950	12166700	9680153	7893216	9867559	11847390	8972395	9303005	9840116	11178030	11690610	13156440
Adenine	1244957	773587	810452	1251130	864536	796500	840023	827472	840761	843861	850907	820509	1229102	857049	776678	827947	1461993	1558141	1516559	1571960	1419206	901754	1726438	1633017	962272	900713	1795569	895226	1733817	1918737	926817	1676600	880806	881077	874765	1502321	874130	935132	946514	2226952	972306	1954208	1627129	1678889	1631394	1813342	958360	855589	963134
Xanthine	293630	312332	248816	251982	280274	264905	309219	318746	289188	329339	264181	305205	279841	321066	305399	341856	350169	327653	342239	296105	205273	313475	279562	307850	228365	186761	312178	254471	317530	314087	272663	196337	303710	278982	332302	219003	301562	320100	282310	211263	322605	343720	239385	224156	196555	300959	285157	286721	261936
Guanine	784571	799135	987508	1039102	869857	995017	1201304	1324736	870796	928044	996872	1128275	719232	924431	1025751	788289	1058964	1088240	697435	1516092	811126	1615069	829582	921696	860026	679270	633971	1042109	795103	903918	1061347	789927	774192	1097418	642986	793756	894532	678454	685083	899561	1100884	909209	971248	883476	1070520	1215340	1139852	1277369	1478496
Allantoate	60927.8	143160	64689.1	149127	119423	115762	100361	99680.1	67923.4	80935.4	68430.5	84176.3	182637	93993.9	163532	88496.8	159526	125809	68139.8	145235	65809.9	112384	94855	95438.9	60170.9	150884	124031	127250	123201	85149	65302.3	192984	149847	123196	39103.8	90124.4	142041	105086	156217	150335	121153	84127.7	131866	138820	114427	117776	85338.2	61195.7	231989
(S)(+)-Allantoin	182828	165803	111480	129845	119624	148983	179991	125413	204109	168805	99149.5	60773.1	151488	175026	126824	94833.3	218834	232157	405847	94221.9	104775	82964.2	94462.9	182659	131779	168606	176292	200460	82954.3	142860	117963	133140	160017	122445	58391.4	133805	117319	318700	86523.4	197446	275255	254733	120960	135151	199388	183299	163700	120346	61307.7
5-Hydroxyisourate	10918500	10033270	9054439	10755020	7609592	10913220	9250983	7942734	7981356	12790460	9406601	9661419	9201912	7995724	11417410	8258558	8084726	9453508	9204863	8518692	10278620	9157477	7436378	8383226	6836836	8880080	7310226	12594790	7983136	9840011	7952098	11155000	7505360	10138060	7185600	9953081	10883120	9580899	7294314	6735972	9735245	8471465	9508843	7930416	11179950	9447769	6255920	7036814	12964000
3--5--Cyclic AMP	874373	650716	709947	548490	838386	988093	774382	723493	789770	491371	720362	753343	673439	806415	1024436	799614	442192	880698	531875	870209	510667	501432	609268	469305	513509	717603	1112340	593918	619608	644074	478713	735150	709867	564923	717635	730963	647074	593065	744328	701983	935156	878770	667970	830756	698732	447544	612318	408060	560919
Nicotinate ribonucleotide	0	29891.8	0	0	245570	0	0	0	0	0	0	0	0	0	0	0	0	0	114253	0	0	110759	97109.5	105774	87803.6	102067	91764.9	98234.4	106671	0	103206	105094	0	0	70394.5	70581.5	75265.9	0	70711.1	80345.8	0	0	70582.4	66130.2	0	0	0	0	0
N6-(1-2-Dicarboxyethyl)-AMP	0	0	0	0	0	0	0	0	0	0	0	0	0	0	0	0	3697.01	0	0	0	0	0	0	0	0	0	0	0	0	0	0	0	0	0	0	0	0	3004.62	0	0	0	9905.76	0	0	0	0	0	0	0
5--Phosphoribosyl-N-formylglycinamide	64877	70188.6	184199	86532.2	50997.9	106467	101248	63053.7	96308.6	66802.6	251507	79474.6	56585.5	176329	48423.8	52719.4	57454	66559.6	56884.6	60545.4	56156.6	37810.3	48956.6	105068	63286.1	58181.4	57325.6	62424	61205.1	82755.9	80163.2	58687.2	178519	82759.6	87430.8	83911.9	85348.1	97324.8	80059.7	91704	89490.8	95123.5	96720.7	63660.2	72221.1	100277	93415.8	88749.3	73820.7
5-Phosphoribosylamine	87330.8	14955.8	18222.3	4137.85	6119.52	4674.81	32411.5	87381.6	21348.8	5667.87	7966.49	12702.3	8445.43	4333.75	22559	69189.5	9245.72	16424.5	7901.79	7076.4	35083.4	13960.6	21330.5	5280.27	55405.9	88871.2	40226.7	5472.76	48854.5	22038	25787.9	19022.1	11506.8	48823.9	79981.5	31429.4	32987.9	22812.9	12712.8	6702.72	3700.9	35890.6	74870.4	63278.9	23778.7	37561.3	79901.8	53419.4	62565.1
UMP	0	0	0	2305.27	5529.5	0	1726.62	2843.12	0	0	0	0	0	0	0	4196.26	0	0	0	0	0	0	0	0	2377.15	11669.2	5665.6	5258.9	0	0	0	0	0	0	8062.1	0	0	0	0	0	0	0	0	0	2398.12	0	0	0	2483.99
UTP	0	3078.89	36991.2	1733.29	0	0	13763.1	28971.4	0	14933.9	18497.2	0	0	14492.5	17074.8	0	7946.89	16670.2	4396.26	10854	7613.59	8071.14	8373.41	3369.41	14191.3	21307.6	17591.2	2150.86	0	7426.8	13082	25552.9	0	21926.2	30443.6	0	13676.9	8019.83	7098.31	6220.99	27154.8	62813.3	43010.3	35830.9	34794.9	10946.8	32988.3	15852.5	24298.3
UDP-glucose	170857	134311	168679	84856.4	172107	58162.9	107550	95096.1	72435.2	13881.8	83846	53429.7	48894.7	41448.8	59728.3	83748.4	32342.3	0	4786.97	33916.9	4407.66	12828.5	0	1827.66	0	5815.98	12044.7	3496.02	3377.53	2024.6	5606.98	12038.2	11210.6	12493.8	11046.2	20872.3	10081.6	19027.2	16301.7	17363.4	19199	24050.8	32724.1	16418.9	17598.2	28682.7	22473.6	31772.5	46313.5
Cytidine	48069.5	89051.2	85692.4	98922	119973	32060.3	77290	67800.1	46425	79402.2	40983.5	59193.5	57771.1	51933.5	52150.5	57465.5	58142	31150.6	45474.7	58513.7	39493	30024.6	41510.5	43451.7	47400.9	47963.6	38318.8	45024.9	57080.9	73960.4	40395.5	49817.6	60950.5	58367.6	54542.2	59959.6	37549.2	44594	49552.4	89547.9	34337.8	116417	49233.2	44781.3	45216.5	30919.7	64312.4	41691.5	31968
2--3--Cyclic CMP	83933.6	75758.6	39559.4	65601.6	33141.4	60029.1	76728.2	32090	79664.6	80821.7	71103.4	40079.3	55019.7	28256	73368.6	52279.3	78007.6	30726.8	46027.5	40972.3	69835.8	58061.1	53603	46622.7	71645.2	69156.7	62450.5	62058.9	73349.1	78433.9	79824.4	78792.1	55018.9	77866.3	48456.7	73980.6	56130.6	90869.4	50584.1	86324.7	78680.4	76586.3	60655.4	62367.1	61460.6	76459.5	62433.3	63073.3	57737
3-Ureidopropionate	2247061	4258656	3036495	3852150	2399808	2537781	3765822	3266456	2868414	3049208	3768877	4171262	3207999	2845462	4052114	3397535	2679240	2741376	3783893	3436102	2684193	4769858	3055587	2835854	3865209	3439229	2860747	3903853	3180097	4502268	4067879	3140800	3040583	3483837	3179722	3315857	3367602	3673155	4266605	2732029	3210541	3607031	3640508	2870481	3866752	3008273	3724088	4138241	4378270
5-6-Dihydrothymine	21648150	20017640	3668578	18006260	3992924	16798760	22751470	17387960	8235966	23752670	18613400	11777400	11427850	8471239	28785240	23860080	19433520	15547710	7025766	8600442	29312030	22214340	3880206	18476580	24408690	19221860	10266920	26015810	11762030	16059660	8608311	9592213	9788993	21488660	22750530	7882792	14045250	11433960	7612578	3905522	17816370	26300070	17993570	10461690	25909610	11767600	14455660	8299562	9081963
Thymine	1845988	1940653	1850253	1954595	1871480	2022545	2061608	1916843	1869694	1885277	1983772	1898223	1875843	1873690	2020682	1898829	1838182	1891189	1931034	1725079	1859905	1919908	1961825	1840187	1913041	1823314	1950581	1945256	1962790	1904347	2024467	1877526	2120970	1976005	1971016	1900245	2042147	1914475	1934104	2013708	1923702	1875669	1859208	1981112	1888876	1900036	1725066	1822212	2049560
Thymidine	0	0	0	9989	8810.03	0	9398.11	0	4061.47	2932.25	0	13101.8	3627.39	3795.64	0	2365.79	8771.49	7456.72	21525.2	9513.49	8413.44	6587.52	10085.6	3820.91	8609.67	3446.31	7020.9	7242.35	7983.11	0	16228.4	7409.05	5160.02	13480.4	8215.27	9341.13	6544.82	3608.72	14655.3	4590.46	9355.94	6022.61	6882.39	10939.1	10465	7392.12	4060.7	14171.4	3249.25
NAD+	0	16178.6	0	54123.5	0	3126.34	0	0	0	4300.67	54566.9	0	119517	298537	0	0	0	51387.7	764729	701248	0	173534	2571.97	275466	6601.85	0	0	70898.1	0	45740.6	166080	0	0	0	0	0	0	348549	265427	49978.4	431083	48838.8	0	0	0	0	0	0	0
NADH	32489.4	136109	74740.6	96557.9	70264.8	41231.1	13639.4	31803.6	19436.8	97161.6	18412.5	4699.42	21372.1	16071.5	0	0	0	0	21161.8	14131.7	4846.78	38545.7	6156.22	7589.16	0	0	0	25318.4	9782.58	14766.9	0	0	0	0	0	0	0	0	0	0	0	0	0	0	0	0	0	0	0
NADP+	112938	77361.4	104763	101720	83568.2	89456.2	109641	102735	115625	115510	99467.8	101398	88214.7	90024.5	91301.2	39781.9	97021.8	90497.4	113052	99621.9	94278.1	126468	132000	104405	99800.4	92254.6	118123	93927.5	108636	106096	85864.8	87212	90516.7	74247.7	44063.5	83554.8	79376.7	89510.4	93525.2	82303.3	71325.5	70772.1	88188.5	67027.5	62774.1	76182.4	64578.7	68189.3	54830.8
NADPH	16357.4	3758.73	12801.2	9569.73	6216.89	2995.85	12175.9	7021.68	3458.75	8485.22	4735.44	12315	11869.9	10778.5	3040.75	3930.72	3609.24	14091.7	22503	8861.08	2954.75	11681.7	4136.68	18614	2955.81	0	3151.21	0	11753.2	10953.9	11006.4	16122.5	10166	7089.26	3162.22	13117.9	5108.29	0	21489.8	6174.3	9389.64	7704.21	4159.96	7085.37	3516.38	10858.4	8334.59	5031.55	5558.89
3--5--Cyclic IMP	95766.8	129981	110345	167248	119708	143939	157659	129248	128540	141709	140964	95422.5	112757	124841	125752	110290	190406	98393.6	128038	113719	143340	104747	109150	119495	117928	95761.6	88595.8	132788	109220	108170	98242.9	110272	96798.1	97481.3	85879.2	96662.8	87703.7	80258.3	94140.5	101765	80842.2	86459.2	61666.9	75514.4	66334.5	92123.8	58070.4	46918.9	54139.1
Pyridoxal	173519	170232	307841	201473	130649	200893	173051	265648	249794	235588	232134	198508	381606	189700	294442	202257	193270	324154	173770	199743	145562	192299	166680	366881	232868	334528	168365	204716	294932	325078	423943	551811	312480	271803	524572	487464	216127	383303	188852	163892	245604	222391	223547	127214	120150	352777	232882	333003	226113
4-Pyridoxate	29365.9	8583.15	128676	58659.9	71153.9	69458.1	84257.6	72869.8	80205.5	98170.4	61828.5	54726.4	72169.4	64880.1	64911.5	50254.9	62803.8	91297.6	75639.6	70306.1	100608	59275.8	79171.8	83347	105916	97294.9	67684.8	85096	114532	85016.7	103439	398606	118411	76929.7	172580	273990	102210	83682.7	78559.9	73755	75985.8	98467.9	69935.3	70970.2	79449.3	164079	83125.7	89017.1	72251.9
Pyridoxamine phosphate	25450.9	34958.5	19904.8	16497.7	27982.7	23039.9	16100.6	32315.4	22462	13837	34798.6	14265.7	22632.9	23860.5	35811	6543.15	15711.3	12039.4	21386.8	37951	31290	26548.2	35399.6	13145.4	28174.2	10913.4	14558.8	12532.9	18426.4	20478.9	24595.2	15638.2	27531	23733.3	27489.8	19910.2	25367.2	31150.3	31583.8	15600	19628.6	13334.6	21968.3	8927.22	24359.3	16406.7	22394.2	18694.5	11568.3
Nicotinamide	24288810	19486420	22229090	21189430	26376280	21717530	26881190	23444860	21352410	35265670	19270520	18231650	16760200	15157900	22943980	21153190	18230370	22645530	17237840	17811100	18779980	13144760	18092060	18413010	19717230	21971400	20632530	21498720	20472880	20474560	15121280	14971780	14199620	18963150	20427100	20303990	24616070	17974670	16635800	17412810	16620080	22144480	19871090	19625600	27969950	38937680	18494780	18138720	19023140
ADP-D-ribose	36968.9	136399	93614	175781	147411	262039	373488	28818.9	124845	262518	264680	145632	225428	79457.6	176310	143620	1089802	307532	221860	192749	267600	136667	267159	255061	623451	27759.8	122722	342208	213331	259262	195666	149752	80483.4	48591.2	30366.8	102008	141230	215759	148183	252434	129377	350487	22609.9	17630.2	65044	71607.7	393156	117978	21997.2
Flavin	68826.4	74342.7	48408.5	95644.7	73497.9	99815.2	61217.9	65057.2	56899.5	77766.2	71413.3	72078.8	54230.7	35290.7	75140.2	46491.3	69654.6	50439.4	63882	0	62289.7	53121	63249.4	67309.9	55802.3	47426.6	72126.8	61151.1	48325.2	58043	63106.4	48377.1	71890.3	45710.3	75458.6	48411.2	56801.9	18729	57200.7	11452.4	37337	71387.1	75826.4	61993.1	62643.1	78935.2	44785.4	64087.4	93424.7
Adenosine	240555	158348	162504	250828	238230	132233	154646	158068	88153.3	156618	198410	175603	192501	145038	281329	333972	280430	232004	248436	285419	310238	338337	331240	215713	311588	365444	301212	412129	401476	334964	464478	472822	331730	357994	524130	349956	399798	415034	311466	407006	363882	361665	367845	383831	368588	353507	387289	440911	437408
Guanosine	0	43072	0	0	0	0	47271.3	109928	37137.7	0	0	0	0	0	0	51820.8	0	0	0	92648.7	73581.3	0	19840.7	0	253389	236521	89221.9	0	85049.7	2907.34	66345.2	41831.6	0	214802	538579	234823	13300.7	79096.7	75024.6	0	0	176692	297472	266033	240603	92280.1	536108	107501	296116
Inosine	817754	165457	224212	172882	69411.3	171111	677859	853664	273681	195520	254509	158929	48338.4	4857.05	145475	158916	0	208238	152684	295097	1628695	734400	302256	362632	5672284	2176537	1743300	725590	1450582	991999	1503936	955409	352067	1375095	2605874	3022728	2615535	2221918	1311798	177987	315833	1973456	2793393	2018169	1583751	1043212	11491450	3143352	4583836
D-Glucose	18271830	9829535	8502428	10095200	9152335	7459766	8895095	6214056	7666970	7392998	9537043	10066000	13964980	9368607	8819927	12558370	7508354	12478210	6725466	8802454	9106928	12541260	8330834	6105564	9045261	6649850	6214726	8373068	7551192	9326305	10345750	13848290	10330960	9189028	12180060	8614012	12323240	9258257	10058210	8912212	6009170	8555440	6626254	5765422	7377890	6278162	8534619	10206270	13668170
D-Hexose 6-phosphate	3757867	4582568	5336145	3786584	3938849	3904686	3601552	3271605	4641272	5229630	5963356	5164990	5887162	3158732	7850092	3946734	3836772	4140782	5184700	5263582	3829091	4808924	4543476	4122403	3653738	3960248	4721344	5688450	4621498	5577852	5523372	7580052	5131294	6168930	5308122	5772650	5731180	6293980	5723298	4693502	3909487	4483518	4223172	4240468	5597538	5073408	6552104	6125954	7177800
D-Fructose 1-6-bisphosphate	13561840	8713285	9788500	6030732	9200331	2425958	7504036	11759690	11035280	4654543	4020502	5570876	4247970	4422417	4971315	6381518	3593315	1967133	1442664	5359410	2649053	2680497	1824249	0	0	2972474	3197726	0	1311905	0	0	0	0	1180518	0	0	0	0	0	0	60284.9	0	0	0	0	0	230324	117199	0
D-Glyceraldehyde 3-phosphate	3375083	632823	1058954	831460	1082245	391944	1846469	4827640	1554347	753802	1184762	970438	699948	600938	1672284	4547874	828089	1245174	840644	833964	3396236	2019951	2172842	781958	4065607	7064806	3102130	1371659	3268161	2150771	2806858	1359849	845578	3748867	8088386	3768689	3106030	2756955	2063017	2040004	800194	3580985	8112096	5460924	2971384	3751679	7499610	4413800	5100762
2-3-Bisphosphoglycerate	1100380	3759113	4308356	2587121	2927929	3314890	3019615	4137046	4805510	4595290	5060744	5589448	6975914	6664634	8491437	9743398	8741677	6524736	4754949	5676134	8113132	9388151	10543820	11075460	5504632	7091628	9636059	9949965	6725098	6981618	7094968	7011924	6797616	6926054	6936916	7634212	7380854	6734616	5921634	7356282	9204581	8252068	8110176	10525050	9462645	8910698	8059764	8896067	10747260
2/3-Phospho-D-glycerate	7375810	9838244	8195304	7360234	8104820	5924756	11467140	8143526	11965290	8198606	10051480	10018650	9542559	11198890	8176414	7590356	11018210	11195120	10732630	10118310	11990010	18869910	14475440	12331150	19976360	9141295	10665540	11637560	12880580	15231870	11780040	11437420	11893200	9638269	10357310	12111990	9901446	13489330	15371020	22020890	12775320	23374860	10158390	9887067	9664378	11314330	20864970	13476500	8399151
Phosphoenolpyruvate	4292056	4368054	4676024	3272748	4022050	2372309	4650322	482241	4036325	2289615	3839936	3154128	3450741	3676409	2553228	2337744	2789218	3394599	3385254	3372088	3552487	4991828	4048926	3291786	3821103	1853198	3259719	2891184	3756340	2845339	1979369	2564973	1827817	2083176	1462840	1852780	1971242	2291563	2358765	3049715	2385598	3713474	1269836	1521338	1665544	2001778	3312127	2330616	1332154
Pyruvate	14796900	13116420	13747030	11156700	13761890	17305150	8794048	16011500	8729537	12291480	11369060	10894480	9835075	9217395	6983334	10124100	10413790	7124658	11472640	11674110	7938212	7126974	9947737	8714964	6726824	13455470	8965574	9097487	11763580	8632291	7875746	10445620	11149500	8577563	12221340	9166855	8085384	10530120	8478802	6238434	8281422	5478916	12464180	9090692	8645696	12091290	6831626	7610208	11716950
Lactate	51705340	36800300	43630190	37442640	40676200	44823740	39773910	30994950	30799580	0	43064120	35982400	31072820	24577080	32195490	34360280	34165680	28426250	34704960	32724750	26303670	26717610	26371940	20318020	29470830	28985050	31925540	24546020	35041280	34853160	33404030	32182270	28616210	29152250	23110140	27341350	28861310	32602020	30266410	26558620	21831210	23126890	23165150	25100280	29120920	29415250	35894040	30989810	33453440
cis-Aconitate	1635739	1979228	3474909	2561814	1462111	2166580	1487861	1027548	1497430	1571778	1434720	973718	1322007	1104096	2021151	1778577	2799355	718050	1016988	1355435	1781366	1200937	1146066	935603	752136	830121	1343249	1004765	1322146	951872	878540	1382088	1137582	1245999	746234	1195470	679872	723127	825746	999366	843529	943422	827723	1146803	893730	1331165	827279	681257	1117260
Citrate	45998340	52899850	88378540	65242980	40150980	64368940	48744810	35417650	39269920	39901520	41064510	29591010	35706000	33437670	61164000	50531040	92245570	30501250	41309100	55857740	48585370	39582740	32354290	31863960	25097130	30015100	44110890	33430730	46299990	28009140	30441890	46328310	39516290	50765740	25037830	42957160	26373390	26435390	33183900	29212490	33919450	29604140	23879170	42184600	33861580	53766530	29414960	21575480	26241270
2-Oxoglutarate	1231488	2485084	7137290	1528296	686804	2833651	930184	704181	2489360	1109133	8163848	1294461	1093077	4600228	2964322	726323	2294398	489114	695112	824883	834591	1694277	1286202	2292228	589118	643809	1097282	1151293	1008353	2535212	1105492	912330	4879804	801489	659521	744146	568878	650840	618524	627019	1661214	720750	759409	780419	566987	681737	1528214	726210	972521
2-Oxoglutaramate	970969	1267947	1144824	1365473	1202902	1392874	1110748	1145859	1125850	1162193	1398990	936188	1181994	1249238	969273	1084676	1076192	912433	1465341	968611	1101617	1045857	1041886	1064261	1108016	1167520	1165426	852209	1166598	890930	1143759	1194087	1308355	1200030	1216646	1153318	1156035	1049312	1268502	1182334	1159441	1126137	1245740	1014123	1162802	958461	1162544	954607	1201258
Succinate	1459711	947719	1207996	1223448	883693	1248503	1122172	1025877	1151234	1436932	1191536	959829	993265	980638	1109238	1010199	923813	749421	975887	950282	919486	870495	940313	905360	1034198	926177	1211962	1055071	1306951	1160806	1005138	1216548	806694	1146798	959806	864685	783651	1165952	877724	1069766	1190007	1121877	1195323	1017596	1025763	975116	915261	793384	1410312
Fumarate	5136592	4818868	4807620	3606777	4074740	4044702	3329089	4046155	4711985	3284439	3768909	3214851	3408713	3269904	4892634	3764594	3754112	2605067	3354301	3489381	4125925	4092513	3722202	3355954	2848777	3928958	4058249	3645068	3994598	3382163	3263659	3510408	3116674	4054750	3745138	4866936	2847449	3383885	3209228	3434084	3556897	3577104	4045163	4841100	3586788	3755906	3392364	3413098	5031338
Oxaloacetate	431888	258713	330340	376107	267883	356449	321383	273409	343013	382149	331279	259480	229485	253570	315600	257272	256784	219493	270003	281161	243633	237436	259278	254472	234140	249548	318870	319406	293814	358811	221414	310713	250403	318973	265657	262812	256982	264572	248507	295246	286528	278658	337461	327185	286128	282404	216748	184567	365418
5-Aminolevulinate	561131	534316	614186	557837	449697	497213	485332	470345	481712	497653	484133	400856	440988	417380	506867	408323	458114	413998	423064	554615	470444	423420	429101	464345	426207	336964	436943	439871	456070	427798	377039	401881	362574	529292	370506	429009	400001	393207	472300	389527	396756	340309	413758	414477	447429	420009	438204	371575	430783
D-Glucono-1-5-lactone 6-phosphate	83174.6	89322.8	73328.9	74400.2	80869.5	55006.7	76249.4	75835	101124	116253	88758.7	65887.3	99443.5	50844.2	104735	48658.6	79897.2	68715.7	83409	80181.6	63121.9	44947.9	90671.3	66697.7	50425.7	59274.6	103989	72104	91444.9	83483.9	82421.5	125679	70094.2	86869	65927.6	72890.8	60257	77835.3	74413.1	67243.7	47152.4	43476.1	66013.4	5812.28	61483.9	53227.7	81842.3	64511.4	76138.7
6-Phospho-D-gluconate	1087561	1450784	1691278	1307096	1125227	1201436	1697345	2126391	1696709	1553481	1878788	1195174	1322785	1086619	1576235	1487376	1202468	1126360	1253938	1533462	2062960	1545504	1799969	1518930	1766687	1346106	1699417	1949300	1501900	1979551	1401665	1682095	1564489	2491818	1564029	1750608	1273713	1893910	2072792	1597758	1373531	2368666	1869871	1833116	1700837	2310356	2822126	1840580	1571912
D-Erythrose 4-phosphate	3076864	3125132	3168241	2716052	2642743	1933442	2560695	1428788	1890158	1262711	2859750	1321389	1814945	1847157	1749048	1205600	1925865	1881646	2432378	1410024	2412277	2560976	3111034	2006694	2519960	1140376	2437679	2528049	3607803	2747779	1955131	2139208	2136871	2116816	939854	1997465	1961991	3155989	1840228	2167897	1926232	2861486	1000003	1112215	1207540	1541738	2549338	1434107	818332
Sedoheptulose 1-phosphate	373599	319588	308584	268978	276436	216940	380984	352270	338811	334973	374732	375100	342756	277666	291708	236408	361081	408358	366610	520651	485382	446714	469149	366436	533971	348848	494719	582118	540509	526385	487411	520633	560603	567274	317444	507593	494505	528035	708880	501508	372077	699732	476294	415023	418872	499043	795551	596687	351343
alpha-D-Ribose 1-phosphate	1362479	805803	1036326	1067384	714660	1110926	1212134	2060602	1220271	1315358	979936	924677	967524	918221	1053142	1806281	868764	1029415	847944	889328	2568336	1569257	1310098	866678	3397499	3048159	1915559	1151112	1804202	1905972	1806520	1293552	768112	2264522	3342554	2369637	2421946	2429098	1636340	1377167	1090112	3069260	3904431	2798256	1946834	1985477	6351038	2930541	3931444
Glutathione	53985080	97637980	88941750	62040690	53558860	47833990	50613620	40770240	67160820	175691800	70085570	48396190	51163980	41090300	38614130	46869360	53903640	72191190	57684260	62006080	76599340	85694140	60799510	69533090	132147800	58235660	69429160	120823200	73670780	169363100	64853630	67924660	54666680	60055800	66864100	82902620	84647960	78892060	70066290	45810980	69977540	80661590	46589210	62927830	98278850	61657710	80743370	68885100	208843300
Glutathione disulfide	87498820	66913010	74785740	53018390	85633820	75647940	59669890	78639380	54667350	29593110	60546100	97819740	78653180	88849130	81761200	100716200	59964850	63201410	67595160	97411800	53367710	69072490	63873880	63069790	52836010	68724310	72856370	48965460	68999700	45590770	87202250	74694580	79916500	92261770	75977720	73455210	68373130	67291540	86177830	76700640	65136260	72958340	76685630	74332950	67423050	63972860	66861600	99082300	32683800
5-Oxoproline	11219630	12493400	10115340	9196623	9147154	8502839	8291854	8117272	7610284	8277082	8201346	8446991	7242224	9382066	9247001	10818400	6595980	8631499	10535610	11933480	8619435	10480680	10119960	9280711	10685510	9996727	7776366	9007937	10655920	10395710	9268587	9727445	9165957	11257080	10109130	10571210	8972398	11865000	12324220	7366572	8258206	8785032	8083566	8821524	9374036	9483447	11644040	9452563	10980430
S-Glutathionyl-L-cysteine	34561.3	105996	96965.9	232950	120451	266482	251919	90616.6	0	28683.5	77397.6	59963.2	78060.6	185020	426000	199641	702051	53188.9	77396.8	88452.4	278111	16083.1	155483	113961	77783.1	0	21742	80213.2	115203	35546.2	143140	57842.7	116950	246326	12268.4	24200.6	16479	31761.7	149763	109970	67455.8	81331.9	7074.69	64186.5	14198.1	300265	11837.6	18535.6	0
gamma-L-Glutamyl-L-cysteine	46969.8	95026	176338	37768.5	42497.9	19257.6	41261.1	16071.7	44459.5	171072	24442.2	35526.6	142100	67875.3	43267.6	26099.3	11340	73409	32793.5	75076.4	39783.7	93118.8	30059.5	74592.5	111278	15692.5	96104.9	104104	116634	117687	76889.1	125242	29205	48739.9	43319	31322.5	82206.1	24822.1	86809.2	15875.9	87523.7	44322	21142.2	58558.5	9950.6	98846.9	65693.9	20487.5	134968
Dehydroascorbate	1635739	1979228	3474909	2561814	1462111	2166580	1487861	1027548	1497430	1571778	1434720	973718	1322007	1104096	2021151	1778577	2799355	718050	1016988	1355435	1781366	1200937	1146066	935603	752136	830121	1343249	1004765	1322146	951872	878540	1382088	1137582	1245999	746234	1195470	679872	723127	825746	999366	843529	943422	827723	1146803	893730	1331165	827279	681257	1117260
Ascorbate	4816368	2950315	3571703	3857569	2382659	3921646	3708981	2987792	3596881	4492422	3432732	3117898	3235210	2954995	3440179	3208425	2715193	2033017	2775900	2874085	2813360	2457604	3091682	2694008	3049126	2574360	3955970	3294278	3834079	3606384	3102251	3815581	2480481	3494508	3145657	2635917	2474924	3339614	2558771	3353901	3823768	3659152	3855094	3368856	3107735	3186748	2665434	2105931	4606368
S-Adenosyl-L-homocysteine	768832	689229	711126	620921	664783	710552	742960	645550	743420	437793	714951	650433	651928	743973	907127	704149	809041	819320	669919	1025377	549572	955666	761645	704886	807364	614281	837612	621430	933669	685092	846091	815710	803699	872484	788632	801956	742881	963647	1041886	888619	793812	856861	814292	822753	628290	862348	685337	663687	608151
S-Adenosyl-L-methionine	126604	102966	200710	145789	76234.1	131719	62966.9	62059.6	84567.6	157230	168285	181325	127531	77464.3	80633	76811.8	66530	159518	229175	202142	129460	221101	115803	148356	111058	92329.6	96671.5	209257	281804	279490	245022	163766	106757	88089.2	83095.1	108154	187648	219649	220415	95832.3	241277	114320	72282.9	114102	186690	245096	276441	189899	75352.6
L-Homoserine	5646364	4790156	6217598	9732509	5942554	7383690	6816826	8032804	4976050	7321934	5920946	9353143	7263084	4797618	5768398	5313524	5916714	7882994	4630680	6860954	6199398	6394000	5432518	5000258	6353310	6728010	7691470	6815384	6504016	7224304	8917348	7453928	5082074	7760888	5845886	7891700	9152088	6585538	6531184	5097318	5696784	5701488	6935708	7496576	5886268	5229933	6002090	8975363	7750848
L-Homocysteine	676474	713117	702849	625765	580783	809519	913330	386592	473016	589500	999336	802128	812806	2270457	1152364	524396	1049299	603716	398860	683226	866303	957157	501761	597352	341664	560800	512342	690058	585404	610224	1431628	1153521	1014426	1188396	500677	833452	844246	1098426	1132596	716160	769415	459378	455161	507569	697916	650669	574316	1354505	850559
D-O-Phosphoserine	416847	485100	519077	393002	293803	306273	378742	449210	489356	623490	387260	379290	415250	404475	604281	1140376	260475	348453	180607	568199	366893	700924	531595	391374	602767	624478	571539	620000	705170	606501	501874	533307	363417	694832	1700134	388913	316701	335110	810063	584975	465201	581594	839824	648620	595136	591137	884114	584573	621998
3-Phosphonopyruvate	0	0	4676024	3272748	4022050	2372309	4650322	2396928	4036325	1672922	3839936	3154128	2822886	0	2553228	2237417	2636958	2977086	2730920	2756393	3552487	4742112	3763136	0	3821103	1909517	3092060	3182718	3737623	2845339	2517558	2648205	2403188	2083176	1716506	2651956	1915033	2291563	3387176	3943192	2385598	3713474	1497077	1691954	1665544	2001778	3312127	2330616	1332154
Cystathionine	21475.5	8856.35	10801.5	15460.7	22120.5	19340.4	8610.12	7700.62	15890.2	22960	34560.4	7134.47	8616.19	23849.6	22704.4	16350.5	20321.2	27669.3	27181.4	8275.19	20159.6	19195.1	9891.88	31517.9	13597.7	9806.28	29589.5	27969.8	22161.9	32324.7	11913.9	28992	26119.9	13913.5	7073.2	5978.14	7125.95	8473.52	38043.5	9193.81	29308.3	10044.5	24150.4	15938	44893	5401.81	9941.26	11554.7	11915.8
N-N-Dimethylglycine	5443282	5463227	5654108	5742192	5454772	5647538	6068366	7069774	6425308	5906722	4840590	4184461	3804993	8640200	4369922	4395504	4779862	5459728	6250018	7423192	6841132	6474088	8112996	8635409	5877922	5585470	3980185	5654090	6282294	4878896	3599786	3674290	4409062	7891776	3952961	3977633	4312516	5108478	6355242	7740780	9700726	7048722	5434610	4927396	5533518	5688338	4954638	4112876	4516772
5,10-Methenyltetrahydrofolate	400920	512049	229190	239427	254808	203553	307981	147383	257979	136050	248567	377756	167433	580894	123596	687885	88089.2	440736	210500	138835	268422	530568	192695	243495	249501	418793	322082	80967.1	447362	280046	351984	182721	553358	162192	647076	89514.9	328271	270076	132539	271237	217515	344754	200665	123870	156251	301596	105815	247601	42276.6
Ornithine	7351036	9441221	6065312	9246740	10031380	9261749	8700651	9038144	7293078	8801863	6932706	9556727	11259940	10745220	8851528	6293270	7808070	10039620	7367242	9827003	6607916	9134251	9081987	7812558	7175670	9367232	8437992	10222420	7590896	8744787	7666716	10459400	10028990	10041570	6149012	9721322	8146140	9683226	9927260	9916503	8968921	8282282	8777293	7299472	8168350	6135496	7248468	8536140	10988740
L-Citrulline	4905672	5967376	3033806	5243110	3350794	4110282	4447210	3460076	4545884	4508977	4191437	5495972	3559095	3661285	4572334	4916480	3698830	3752622	4132102	4424778	5036733	5872326	5202022	3049712	4136265	4383431	4366462	5674990	4236058	4304192	4887707	4481138	3434346	4486398	5054116	4561799	4727998	4240912	5680462	4104991	3283332	3959980	4869410	4781956	4968438	4149316	3680661	4886588	4590403
N-(L-Arginino)succinate	419211	423368	968134	175508	739441	396772	143339	814170	869800	68116.7	91046.7	435239	191491	300314	122042	227442	362582	0	0	99235.4	87690.7	184593	753399	252626	0	178197	248010	219984	264440	229493	373734	377441	35992.9	358365	484297	813062	257654	519822	1458285	1835109	1464852	754535	580374	436156	446870	705108	661175	299841	188363
Urate	13858630	12303800	9472639	13722540	7123738	17122170	15170660	9919373	16072070	21234100	14258790	8016644	11433260	13772380	10990690	8864835	15380120	14823250	19258690	9473295	14407540	13523640	9288261	20485940	14275600	15060480	14845420	15957060	10614380	15157580	10263690	8877131	13229670	8128564	8784507	13469590	10143570	16398780	9991991	9246918	19195170	13696450	13050420	13027520	15582930	14742300	13682580	7635168	8331522
Spermidine	31341490	23576660	30405540	11772240	26376260	25212310	16277580	25508360	30420000	20002860	28570900	23603010	22303800	20294490	38547970	22553510	18583420	18096590	20254870	27045160	30634660	24144350	32115430	23013780	15296660	29447690	27086820	18695550	33703500	22511620	28072060	30241220	21692800	37726850	20882720	25273080	21372290	21731010	37997140	25700020	22668820	16792360	27582370	28742300	20160970	33383300	22606180	25415810	23339270
Spermine	31759710	14768630	19297570	28357750	25401090	17877960	13659140	15875390	21551900	12073960	8665751	29519560	10308250	8928097	22927940	41951000	20380060	8593907	9117780	35477490	40066040	15793370	44191880	16234530	16719000	18426440	25493400	10353150	18976290	8303850	36446530	13850080	9035331	31525030	34854860	23895990	8267834	15737460	36348560	33015700	14017810	16415370	20322070	30602640	11281000	22599110	8384902	34548260	9969072
Cadaverine	114439	79411.1	111786	121664	74767.3	78589.1	56865.9	336406	96730.6	115234	14369.8	84755.7	48400.7	42104.4	64698.5	120530	41441.6	27585.3	26323.2	103232	65153.9	83005.5	100257	54787.7	37648.6	101996	83803.3	54209.9	62336.8	40357.3	120616	53372.6	41198.6	75562.1	100126	48195.4	73390	55285.9	115819	89601.5	54046.5	84878.3	67229.9	79213.3	31094.9	63907.2	35822.9	84949.2	60936
Putrescine	410845	400185	447796	262540	435902	393030	332442	379599	387402	269365	446329	320331	334107	363946	653941	482838	345618	342968	377901	517908	340604	311176	365311	329858	337366	389236	404946	283629	372708	333529	473456	398914	325693	607849	379077	334578	370691	273286	547610	295603	345401	220284	306602	395328	310602	446259	299720	427185	405830
Atherospermidine	211924	320193	275336	201978	235955	200704	217093	209382	259538	424615	229848	279142	210281	207211	287250	248197	220331	246188	200123	267370	183878	244139	247780	236909	246570	227058	233428	316105	243514	356128	297573	222383	207655	283877	243249	249618	254134	213791	273013	246879	247214	234247	214560	235900	345986	261866	265956	274847	376310
UDP-N-acetyl-D-glucosamine	39832.4	16404	84321.2	16086.2	41219.9	18068.9	23254.3	4438.42	10233.7	0	19539.1	0	2480.72	9342.15	2087.82	21381.7	3059.65	2828.42	0	0	0	0	0	0	0	0	0	0	0	0	0	0	0	0	0	0	0	1673.51	0	0	3173.68	0	0	0	3236.23	2616.9	2485.7	12415.1	0
N-Acetylneuraminate	348970	297250	266620	278766	156385	242677	185159	167462	221676	214704	184632	220730	236200	181548	186485	284880	174220	186219	235734	251726	176650	229653	194478	196823	217939	242544	208984	198923	275747	251446	278054	193177	184691	289277	305714	234761	210727	275360	283530	165111	184755	246110	267013	212303	218949	244808	263296	258396	309707
CMP-N-acetylneuraminate	8264780	5896940	6845870	4892890	8128696	7139680	6696064	7547418	4820604	1689228	5401900	9379891	7307166	10045340	7783478	9559811	5535132	6723572	6138652	9123087	4701371	6282590	5806326	5661238	4121058	6293970	6595750	3780526	6170566	3252071	9367896	6768638	7503420	8678508	6835406	6476358	6103750	5975264	8002174	7297332	6064400	6472092	7170368	6788204	5869698	6157542	5988836	9306231	1949201
N-Glycoloyl-neuraminate	28145.9	41650.6	44744.6	41831.6	42269.1	47492.6	52755.7	49058.4	38078.6	43224.3	34685.1	30343	54801.9	46539.1	24346.7	58795.5	35320	36140.1	23912	47679.4	20688.8	27721	42242	37925	52599.4	36499.4	58805.2	64488.9	50858.2	41706.2	40248	47972.8	42685.4	46371	56284	20600.4	33351	21557.5	36822.1	37657	57195.1	36529.5	50736.8	39002	40369.2	27033.5	43684.6	27015.6	50369.9
alpha-D-Glucosamine 1-phosphate	360954	227495	320687	315341	291507	353644	394338	335530	355618	398002	258112	294931	291236	270003	326058	302647	298017	263104	262834	316585	293017	275442	278453	250386	270736	266202	394890	331812	401565	399027	330058	356981	323936	401908	349218	321543	350654	409367	280567	368274	391636	407888	403925	351103	335576	358791	316973	251831	477550
D-Glucosamine	133476	81940.8	118909	100142	40606	87343.1	115713	58711.2	125866	116679	37921.9	87606.2	82185.9	73602.6	110562	70268.2	105935	53816	130677	69159.9	79077.4	71140	89037.2	72298.5	61421	77156.4	105327	82139.4	115317	67588.4	73948.6	73873.2	68644.8	68394.7	85383.2	30540.2	61689.6	96890.6	72965.6	66537.7	99527.3	84147.8	70940.4	77901.1	74849.1	84518.5	53840.4	58117.3	83011.8
L-Arabinose	966680	1067814	1222932	1433904	1115245	1432591	1375217	1592962	1182418	1142891	1204817	1476576	865786	1045702	1401545	1125131	1303292	1432405	968002	1767738	1241611	2020335	1150314	1152577	996796	922683	900397	1266061	1233067	1346386	1277532	1042893	1059494	1543306	833360	1001654	1248417	991282	1085742	1100022	1404879	1234707	1270186	1302647	1456912	1427724	1501267	1703858	1863904
beta-L-Arabinose 1-phosphate	201414	110560	125990	88810.4	98715.8	36476.2	251422	418359	242335	183547	188050	148089	108459	96433.6	207208	338097	157267	200417	126012	145241	485821	266715	203743	147274	594803	517815	321025	200446	275146	294934	276562	232649	142167	415454	576295	413753	423336	399012	290679	219862	110625	466948	613018	471913	314992	288471	1014381	472084	656866
1-4-beta-D-Xylan	69243.3	47348.5	61970.2	49934	55389.5	52260.9	90049.4	142894	101178	76753.6	100119	75754.6	66189.1	46851	93892.3	111326	56946.9	98982.5	71602.2	78227.1	164820	117585	84558.8	49771.4	163657	172507	128848	96966.2	113024	125347	112164	68094.8	81785.2	147302	213880	147072	160347	152812	139715	86439.1	64271.3	164187	216953	173634	125037	107177	304262	176725	227787
Glycolate	3696984	4067334	4489519	3702510	3324810	3775581	3626213	3213994	3285285	3574790	3720940	3557444	3329898	3594026	3932786	3575890	3727849	3170780	3537959	3284594	3532978	3688841	3200015	3153285	4077105	3633582	3292198	3148711	3740843	3486751	3656548	3678824	3914731	4059832	3706378	4079449	3406694	3580153	4056954	3668280	3504952	4034640	3990851	4072011	4029658	4006638	4176160	4046236	3818243
gamma-Glutamyl-gamma-aminobutyrate	787210	851947	919708	467004	504086	445977	490395	771809	1052354	388501	573325	672632	683101	735676	670032	532697	258103	582969	404277	836363	556241	958930	957930	881394	502331	937030	1013308	448662	738806	517648	574728	962201	585961	930997	961260	874493	705119	672743	998580	804445	1024092	706198	1250598	978079	533178	953666	1037902	890169	1829413
N-Succinyl-L-glutamate	163154	162644	130285	126564	146791	130868	157693	156898	146705	137055	145496	129666	126746	162517	139748	151016	152264	126423	161842	144409	94015.1	116672	140330	77605.5	110572	112058	130524	147317	145229	94161.2	129360	140670	179201	139848	116439	111940	156923	165278	163976	146384	141744	167540	116775	157872	162888	130822	163429	79448.2	99430.4
N-Succinyl-L-glutamate 5-semialdehyde	0	0	0	0	0	0	9412.9	0	0	0	0	0	0	0	0	0	0	0	0	0	0	0	0	0	0	0	0	0	0	0	0	0	0	0	0	0	0	0	0	0	0	0	0	0	0	0	0	0	0
5-Guanidino-2-oxopentanoate	34865.1	40897.4	47342.9	73910.3	58621.7	55545.4	66135.5	57247.1	46368.2	47674	45254.1	56980.4	55188.8	77941.1	49436	66506.1	48053.7	73824.2	50193	53289.3	62983.3	71843.9	48756.2	53599.3	55845.8	52628.4	45099.9	63336.9	50732.4	60291.7	64591.7	58877.1	54109.7	68027	67843.4	64033	61431.2	75772.7	68372.7	60523.4	58854.9	35530.5	48556.7	49293.7	65429.4	61896	47582.7	75458.9	78785.4
Phosphocreatine	500483	584060	1148496	313043	2029711	1114808	1156235	302944	349674	364251	984365	1046372	383798	1899291	1592056	3978847	354384	424407	1068049	665855	520183	647955	3238973	1405481	1111933	387161	329359	317275	404071	904605	1505122	603349	2158565	1489610	4954311	597580	686334	898126	871530	3081122	1367054	1350534	395081	343062	465629	500739	932084	1643692	545228
Creatine	648311200	577617200	765799900	489725100	643683300	538871000	459460600	632435100	767180100	446356700	803388900	836908000	566282000	524815500	852622900	590605200	370124600	481717300	694165500	694922200	622082300	674156500	757632800	538779200	456327600	719960600	868793700	465280600	514243600	570152300	955893600	614225800	553322800	728918300	717137600	585893400	584271400	566855400	826933400	689076300	592226800	519335300	656253100	839793200	526246100	509332600	617465900	936114400	670447200
Creatinine	51802760	47964540	36147630	62665550	36342970	52206110	36106670	41118000	41929180	54954960	61314540	47377740	37354790	48932320	41999460	39340350	48847260	51050430	50724580	49482040	51767790	55733820	33667100	51983140	37694580	46473380	44844360	49314370	53672560	61074810	45292960	35188430	44078900	48628220	43046840	53764540	49062680	46472980	45040390	35680740	55842300	44557400	49605420	43067530	54421860	49715240	64369260	43376080	37026480
4-Acetamidobutanoate	4613554	3935024	1007163	1073890	704804	774419	2381702	817265	1137385	2115606	1009455	2062617	1227190	1268636	2982565	5560818	1258738	1183244	896191	690155	1869140	2112120	2664875	2152072	2467683	2838039	2714756	3333192	1862828	5491674	1543318	2598719	3110791	2384346	3841774	2480355	1057560	1717496	2020751	2366694	1584923	2561995	2454300	2117142	2827301	1746867	4770790	1153602	1979546
N-Acetylornithine	1998536	3569701	2558605	1792659	2055346	1851916	1299106	1800606	2636002	1521351	3186517	3044277	2095099	1044182	3573138	4122953	3414682	2547442	4330156	8649877	2235201	3643956	2388413	2061311	1171680	3070182	2716406	2032353	2539765	3392019	3968622	2687697	1666742	3943810	5293028	3382716	2948013	3332330	4489346	2366513	1824749	1825232	3035006	3217850	1869190	3201990	3895170	3886543	4056677
N-Succinyl-L-citrulline	528278	680641	839652	548192	663959	795543	508753	439727	547494	619720	522322	507409	473061	493839	594299	508816	621124	528129	275574	718128	527578	653027	887628	602039	559422	476317	579193	623120	597856	514044	586350	720219	429448	995893	487131	520654	601691	650133	704447	554041	470845	804876	472704	937760	608243	899786	553604	658534	1494366
Guanidinoacetate	1156397	1502637	399106	1567761	701222	1034920	982183	635673	780480	1035334	1145334	1097070	909270	793991	976409	810364	827520	1180247	1192059	807169	965453	1169190	688036	634890	843741	815655	1230862	1077235	1057221	1283278	965569	693517	706312	800612	716868	1015577	794567	1092636	991953	701150	685610	1043318	716354	938576	1012973	747759	906719	945515	732712
trans-4-Hydroxy-L-proline	1791590	2248951	1678331	3222272	1548363	1760699	2417440	1810960	1691046	4668764	2066009	1437879	2280052	1746403	3204643	1994328	3365665	4356485	1923011	2255967	804864	2463840	1182809	1210587	1601419	1942383	2691049	3548003	4051047	2444646	1646795	2155272	1610367	1838878	1828386	1592353	2994875	2046226	2912799	1416570	1317218	1962616	2015732	3097869	3391740	2548604	2011352	1898868	4471230
5-Aminopentanoate	255793100	304919500	231204800	314423000	263301800	237049500	311258700	433106200	222028000	246771000	283598500	218266900	225965100	299722600	337146400	243165200	257654100	255281400	219479200	339115700	240131000	367479500	316556400	270944900	228948400	326774800	192934500	276819800	276785000	269112500	188546900	225599400	238905400	282459900	214714400	256594300	259217300	255895000	262485700	295859600	303997900	290832500	324322300	208818700	269766800	272092300	253064600	207625500	270436300
L-1-Pyrroline-3-hydroxy-5-carboxylate	19360110	26767730	19546830	23241850	18491170	27630710	22208040	17581290	20423890	22373230	22435770	20410660	22020450	20557110	31931290	26645030	22651150	23340290	21133910	24571560	20650030	24862140	17249020	17542380	18706010	24442960	22202230	27971250	22605370	25069620	20039170	21481390	19281470	28191250	24963620	20855030	19937620	19302920	24851970	18140210	19778330	24197640	26714770	22996850	27731310	24208010	19782800	18819760	30445530
Aminofructose 6-phosphate	1136678	894311	1130347	1235747	1307852	1422684	1157498	1259942	890210	965892	1189779	1017876	1466646	832760	1878910	1729133	816371	1189359	1235342	1143872	880022	1102058	954927	1269843	784450	1189972	930144	1002781	1565429	1354039	1639029	1466380	789778	1234660	1594298	1158985	1121036	1293200	1144915	1060439	1496769	965574	1357193	887238	1028297	1461800	1407121	1595700	1690670
L-Allothreonine	5646364	4790156	6217598	9732509	5942554	7383690	6816826	8032804	4976050	7321934	5920946	9353143	7263084	4797618	5768398	5313524	5916714	7882994	4630680	6860954	6199398	6394000	5432518	5000258	6353310	6728010	7691470	6815384	6504016	7224304	8917348	7453928	5082074	7760888	5845886	7891700	9152088	6585538	6531184	5097318	5696784	5701488	6935708	7496576	5886268	5229933	6002090	8975363	7750848
Ectoine	572584	531359	347932	268140	389597	477530	780232	530205	582867	513602	437063	756530	412180	508190	342923	655397	643732	316583	638195	400508	562000	571350	511184	537847	480781	459118	325274	464754	441643	508910	485019	420071	427536	406596	485007	552285	418992	694222	396526	386403	645574	518132	439062	344553	385465	506320	434647	433772	334348
Inositol 1-2-3-5-6-pentakisphosphate	0	0	2387.84	2142.86	3004.03	4673.76	11376.3	7229.13	9907.35	14411.1	10737.7	18627.6	17769.5	20855.5	16924.1	16294.1	16517.9	11759.9	10152.9	8186.38	22920.7	24919.3	31541.2	25274	22936.8	15478.1	16840.5	25338.7	27274.6	27924.2	23397	10615	40622.4	25578.4	39563.7	32821	30619.7	53753.2	38306.9	42338	69225.7	46555.1	35912.7	49126.6	54349.7	44789.9	44331	58148.8	43590
1D-myo-Inositol 1-4-bisphosphate	13561840	8713285	9788500	6030732	9200331	2425958	7504036	11759690	11035280	4654543	4020502	5570876	4247970	4422417	4971315	6381518	3593315	1967133	1442664	5359410	2649053	2680497	1824249	0	0	2972474	3197726	0	1311905	267716	0	309732	0	1180518	6696538	387538	0	0	0	0	60284.9	0	0	0	0	0	245958	135117	0
Uracil	171984	127304	141203	106404	100040	285158	128362	61153.2	167000	191069	221543	90727.1	396607	337132	270760	147602	351253	167611	234528	212861	283133	261521	294775	171326	191246	163648	158499	166155	174392	191429	290626	232644	207203	148990	183904	197936	236254	188977	154260	319174	247320	214570	182105	174422	241265	125850	169554	194638	167912
5-6-Dihydrouracil	774781	810789	941996	815587	776368	766671	833955	774476	822733	812783	782809	828011	814483	679170	904958	839702	706132	687355	834738	800933	781368	819539	810782	747376	662474	835667	709726	622246	694419	784311	790858	847364	691160	735691	680872	699383	743880	783772	822055	678727	706629	513165	668492	804653	612085	703616	689484	723682	740891
Pantetheine	15807.7	91040.9	29209.4	3484.49	8936.06	107325	114266	49184	215157	28782.7	82945.1	200272	84953.2	81579.1	91591.2	224107	95837.4	73517.2	6749.86	4245.55	117841	212442	28307.3	35415.9	122305	60204.1	61589.9	38878.5	0	60470.9	172884	115540	5582.11	173315	239560	108320	69155.2	149904	0	85775.6	111954	158837	156737	123089	19382.9	144416	94615.1	136991	249445
Pantetheine 4--phosphate	203683	215810	99994.6	113025	233149	103237	269588	212810	339730	27778.3	389162	634339	186360	389372	368894	328712	184331	255917	247428	343010	205086	280685	332148	114508	136925	146504	431536	97807.7	252724	23529.2	588318	186086	332752	353140	249320	175606	173635	228469	526128	468763	76093	346510	195803	431015	154091	308062	286531	609241	14637.8
D-4--Phosphopantothenate	13958.4	68018.9	309003	56678.7	7575.74	133648	24141.7	121395	31876.2	18935.7	14722.4	21380.5	35888.4	4740.31	106365	13749.7	5706.32	0	16446.2	66121.6	97682.9	9218.63	33323.1	19345.7	4482.84	29303.8	66748.9	0	14632.5	12075.1	19790.2	51790.8	21664.6	130260	14686.6	68977.9	18624.4	21327.8	16135.4	14313.9	25542.2	6199.29	100780	240175	71444	54846.3	44175.9	30605.8	186690
L-Carnitine	104693900	61332020	38983760	85042100	48414960	50615680	102130800	93523430	42233920	53882380	127898500	80338920	47565800	83013800	79192970	50804850	40517620	76180360	65136770	66805580	109083400	65302120	60456080	35424480	95135980	103701700	49604300	56475730	66421860	137364700	103368800	49110640	99252740	91691340	57973160	33052050	104094800	61228990	81578100	56558130	42829330	110855300	108276600	52647870	53578560	67966230	106374400	91642370	50387360
Propanoylcarnitine	45905710	39024490	34973700	32496990	32895360	47191050	38589770	54125480	41128660	32055220	32832510	22850150	16363690	53253800	26710510	38318130	14696310	29009750	33981580	36750300	51037390	40557280	53530680	47424780	42729730	60500860	33466300	28529800	30306860	26294820	33458640	22809440	33250920	49872020	34191830	21134570	33987400	36829400	42338500	46168240	51919730	52217890	54894340	34734130	28023870	33332320	26156830	30168080	26309270
Butanoylcarnitine	714526	1073416	1182258	1523295	189114	751071	2302162	1305250	658240	801922	837427	449775	738713	1101267	654559	2106512	1255296	1209250	860380	1223524	1308236	1502558	619691	1328088	2353513	1426280	462812	1249071	1165949	872199	703275	1040258	1516991	739270	2204842	1304800	1539089	1956556	1141407	614879	1477637	3228583	1331904	634763	889368	1126122	909949	818037	1146359
Citramalate	617504	752205	1559111	762612	557229	904079	791346	694325	892911	568184	1421969	613642	890540	902190	1538687	596549	562565	502317	667150	756648	487316	808761	490123	985888	569415	730135	890026	706272	651238	1078077	600852	815702	945714	1123364	652919	700453	530467	741497	767254	460300	953598	636539	761095	917762	771642	707558	1337672	698192	921953
Indole	33891.4	79871.7	291873	205719	102394	106138	152140	124353	249774	220396	114821	77754	69020.7	214170	145655	129204	180475	203637	126626	173473	102233	79559.5	202047	162238	164700	80314.7	125660	312924	228160	173712	49825.5	93787	233991	101827	102704	200610	181118	114403	101874	69301.6	54977	115972	118486	192508	279185	222416	132686	67478.3	69223.6
Catechol	52758.9	53380.7	48297.1	40270.3	38139.7	47990.3	60192.8	39687	39507	42474.5	56722.3	54493.2	63235.4	47289.8	65031	63059.4	37845.9	47255.7	56771.5	62180.8	48901.5	45739.6	62981.9	56251.1	50029.1	57463.2	64615.9	44905.7	37430	42480.6	47407.8	47161.1	55355	48752.4	39249.4	37214.3	53846	52440.5	71756.5	50375.6	39196.8	59817.1	44759	71810.5	72898.5	47416.8	49211.5	34443	63901.5
Catecholamine	3126.02	21335.2	38914.2	13230.9	61107.9	12810.5	29366.2	74548	28586.3	50376.8	22483.9	36034.3	24836.7	44157.2	46821.1	23752.3	41994	23765.2	42330.7	59117.4	54221.3	70808.6	61275.3	24192.5	38803.8	32423.5	24068.7	34777.1	33648.1	81108.4	36240.2	40082.3	37931.3	69051.5	36026.5	31201.8	60973.8	31019.3	29744.2	42215.2	41921	35385.9	25291.7	11574.9	47960.5	25456	39797.2	43194.9	37106.3
Serotonin	5734.17	8407.63	0	0	0	4717.48	0	0	27547.4	0	8016.85	20255.7	0	11499.7	7584.11	13216.9	8717.45	25839.4	8071.51	22620.3	28218.5	27703.1	13108.2	7216.89	7153.75	0	8227.9	0	0	5794.71	3948.95	19553.5	0	11308.1	28377.7	0	14464.5	36541	13144.8	28964.8	10532.2	5918.93	42792.9	7041.31	0	16160.1	11822.4	28189.1	19643.7
Catechin	723776	634845	627453	542418	668253	497818	556033	372153	578222	490121	535994	701090	315713	486473	344148	706864	600758	591441	640317	347134	676017	362429	424295	408914	310463	135863	661021	349226	694516	378084	599120	550631	249580	382373	169911	508994	241495	139318	306483	381955	231098	429898	151506	319269	216650	476635	264362	273235	214341
Taurine	5290100	7421258	7183584	9948517	5783660	11495830	3973759	5735340	5457226	8828814	5442958	4978376	5508606	2735111	6009930	2828228	4954844	2364111	3282598	8001528	8098266	2863247	8820021	4856524	3096195	4096003	4093172	5192926	4471284	5095684	6023700	5449402	4322958	8592624	2794013	4088326	3443961	6349926	6250174	1347386	4626248	2136722	5588181	6926512	6340730	8248102	4651741	4598804	9245460
Hypotaurine	63175.5	117353	211742	179515	49980.4	130250	102788	114227	55960.6	180214	76615.9	119710	53233.8	27350.7	16144.6	60519.5	95924.8	47315.5	39033.5	67959.7	106813	84942	85489.6	77036.1	90065.6	35766.5	66491	74421.5	132261	129632	90938.3	61028.4	46210.6	121797	42040.6	80321.4	95778.8	55945	45602.4	14234.9	45840.5	49971.2	48784.1	88755.7	104175	155693	88170.8	99268.5	60079
Salicylate	119492	151799	143010	125336	191782	127256	188130	196055	119755	113295	112524	154749	162670	149066	153078	107344	101649	100398	154077	124692	97517.8	118156	98791	122565	138736	94637.1	124044	132948	116330	75494.3	99167.9	86029.3	149693	3098988	128090	101568	92250.8	123044	156662	120681	72403.3	135071	80440.8	124246	118600	0	124362	59116.5	98916.3
Theophylline	18271830	9829535	8502428	10095200	9152335	7459766	8895095	6214056	7666970	7392998	9537043	10066000	13964980	9368607	8819927	12558370	4298222	12478210	6725466	8802454	9106928	9639305	8330834	4446698	9045261	6649850	3813868	8373068	7551192	9326305	10345750	13848290	6721664	6011884	2756694	2994348	0	4339128	0	0	0	0	0	0	2242671	0	3331309	4093080	0
Caffeine	307982	220466	149266	147858	177532	151491	166244	118319	131188	154949	209232	211063	340137	145639	209016	296366	168308	191752	134489	205534	229235	162652	157626	124499	120031	139306	98433.7	171143	139034	266047	160002	186642	186875	163404	238842	178523	150732	160647	179989	134536	143771	142123	148396	137683	121137	127390	251500	171178	225208
Quercetin	192574	225468	146365	112617	158629	125730	174314	184681	218212	159858	195132	218348	158844	234508	180070	115032	154950	245144	227160	226273	203651	235709	242364	147276	188055	204635	200890	165275	210806	234337	238195	192873	231998	218066	135319	224678	257685	239876	232390	230258	136314	244388	195051	197792	167990	239921	257610	238360	192402
Oxyresveratrol	426384	396411	347082	303341	333895	506002	292746	312672	433578	382216	406926	363735	556809	585949	652328	441289	543361	438689	421113	377689	517252	436108	473075	601492	345365	410790	561723	477630	502804	520676	402901	503804	562623	585480	482594	415496	225449	403750	515752	537224	520457	176828	462097	549602	152261	332221	206206	237458	341370
sn-Glycerol 3-phosphate	1477203	647589	868217	614254	2909745	628203	967242	901252	892127	540575	1024682	850715	1432143	1214980	997335	900274	372373	1711452	1219446	763216	1240203	2061206	3757139	1301061	3001178	1829928	1228549	807157	2077994	1428350	1439538	1728297	1360660	1140766	1351741	1967684	2343693	1699808	1250672	4675126	1590803	2183124	1907403	1264636	1117076	1576105	3167376	1718965	1682370
Ethanolamine phosphate	27893.9	99549.7	138789	74335.7	40279.2	75262.9	25273	80910	37923.6	79405	54008.2	96910.2	81996.3	18578.1	90195.8	42827.5	105260	24864.8	29951.6	103170	192716	56473.6	99869	55639.9	41952.8	78073.6	63194.4	24294.1	97615.3	52243.6	102188	80227.8	23777.7	166441	47990.5	45446.3	32966.1	105212	112838	24976.8	73290.2	18793.3	37541.1	46443.1	49096	34314.4	46827.7	93366.6	79583.4
N-Methylethanolamine phosphate	47104.3	52520.3	42036.7	56286.8	47863.4	44962.7	42949.1	39468	50038.7	60309.1	43998.1	61675.8	45256.2	58283.1	60110.8	51878	57864.7	75484.3	56633.2	60706.1	49290	52115.7	59577.2	47065.3	30349.6	64765.2	79934.7	65902.8	57876.4	42900.9	85757	69612.3	49987.4	51264.4	52573.7	44733.7	90637.6	71031.5	60972.6	61968.6	61352.2	60531.5	62726	46440.1	54226.8	70176.6	63870.5	41163.2	66628.1
sn-glycero-3-Phosphoethanolamine	254608	302158	150474	294967	511966	136031	317696	243705	160561	161957	132352	168202	208350	166650	250912	333878	217003	187892	138046	192293	290028	215222	409680	148117	196799	139174	156893	155680	154107	146614	151871	164819	183186	216716	236523	181842	175634	141674	183102	456614	107359	307120	176882	146941	147439	164139	133742	148820	163598
Diacylglycerylhomoserine	77850.1	40970.3	45280.6	43362.4	34385.4	36083.3	63423.4	26755.1	48591.3	50899.8	25855.2	37707.8	41095.6	41022.9	40262.1	26991.1	27393.1	34374.6	32764.9	26303.7	46115	31353.5	22977.7	0	32601.2	35905.4	44590	33734.1	55350.5	51080.1	46928	46876	44915.1	45002.5	35329.2	45907.8	32862.5	59934.6	47632.5	32458.4	0	46310.7	52044.3	56064.3	38772.1	39933.4	29225.8	39626.7	72763.9
Acetylcholine	75656	0	34397.9	0	0	8792.02	84476.2	92522.1	0	0	0	30171.5	31445.5	46500.2	0	0	0	0	89048	0	0	57459.5	0	0	0	69228.1	0	0	0	0	0	0	0	0	0	45978.8	81743.8	0	0	0	0	0	0	0	89174.3	0	62458.3	0	33785.7
CDP-choline	14364.7	33802.4	36248.5	0	48045.8	0	10052.5	10301	77424.5	12252.2	28175.6	0	0	0	49761.8	27463	11448.6	4020.26	27043.5	11493.7	18286.4	12662.1	85496.3	40301.3	38599.1	11994.7	18416.2	28361.7	0	9263.1	0	15823.1	0	4739.42	0	0	0	39512.8	0	55460.9	39873.2	26503.4	7283.63	68005	13636.1	0	0	16182.2	0
Sphinganine 1-phosphate	12411810	9502812	6493358	6224636	6407092	3055796	2035473	2196163	2172549	19992660	2166381	1343937	1414220	480188	1332476	1668935	605588	422507	205328	283044	437773	761502	635534	734188	614180	529538	908555	1298748	762759	574949	880934	1042269	861898	1018138	1049784	699789	654583	586563	993801	1733050	1234387	2089007	1368400	1287311	1649720	1613391	2295126	2532995	2799055
Sphingosine 1-phosphate	67464.1	12207260	11138250	11304320	14284000	7475372	5988656	6792730	6489452	35842100	7950316	6183562	5060030	2358409	4202464	6441898	2627540	2145579	988402	993746	1397838	2600992	2658574	2776366	3238988	2257828	3564379	5674902	2805426	2700908	3268004	4278496	4325608	4313219	4027190	2613523	2793701	2713270	4503904	5780212	4777348	6979562	5621812	5346234	7284688	6163790	9355587	11013320	9763593
Butanoic acid	55629.2	50629.7	59093.8	30656	280405	355743	135781	235707	284932	540626	128315	201393	340074	284493	239069	242780	211894	126241	197297	13278.6	289450	279163	170191	371373	127930	167611	288175	126486	139235	69406.6	179339	185466	150681	184749	215985	150171	14387.7	140892	153601	222731	284164	201530	232138	272724	274895	199236	212278	265018	162342
Pentanoate	17499.8	193927	190485	524475	225599	135016	362056	238344	358400	516307	153592	539351	337832	394468	333328	514086	560278	691374	604128	436892	579411	369212	567948	345292	512022	602349	494939	377960	359384	493811	345645	531844	560462	438459	578507	470360	624363	374448	451671	493476	591350	630251	380910	382812	388334	231417	502289	481959	437861
Hexanoic acid	7924.38	30706.9	9645.69	0	13488.4	25402.7	11864.7	30749.1	21592.6	39609.4	16602.8	11904.3	0	22709.3	46039.6	11280.5	42879.5	59639.7	0	35232.4	22561.3	41527.3	50878.5	31159.3	20908.2	36859.5	24019.8	28994.7	28419.1	44658.4	23857.5	41295.1	36801.3	49285.1	27933.6	39737.2	55506.2	39172.9	255225	65603.1	14714.6	49769	85594.3	19834.8	16293.4	36181.8	21295.4	13047.6	20623.7
Octanoic acid	55689.4	573998	230271	458189	678905	146361	328468	317888	151860	892241	261337	315606	166000	232914	260553	289765	206924	212610	332314	375922	107944	260473	76742	144688	54855.3	243474	575159	159720	161648	1178934	106740	268052	289190	327626	238554	292772	466958	224218	383236	375661	193743	549642	202413	216068	746829	162387	376447	395820	342832
Tetradecanoic acid	33509.2	64580.9	55596.7	245067	124910	65998.3	97514.4	177860	48405.8	70767.5	34746.6	138114	44067.9	146118	101912	154787	29883.3	25620.3	9968.65	0	29236	10078.7	12003	38194.4	43379.5	84093.5	31130	28649.3	80866.9	39311.4	63380.3	53260	38989.2	78069.7	26033.4	13041.7	9966.41	21507.1	28428.2	43448.6	23067.6	150310	66468.2	67923.3	62956.2	85708.9	53034.5	148254	102778
Hexadecanoic acid	57338.9	504677	450790	1235752	852359	697171	965629	719453	434766	240712	388060	621075	478747	729805	608138	553569	179444	336646	116705	109429	49360.8	58446.6	255267	280564	171528	168040	341156	384566	200850	277948	272424	121796	116179	163577	333866	108796	99541.5	160848	150786	257477	314480	731368	528860	498382	418062	675906	733466	1058335	1313862
Octadecenoic acid	1342350	952161	817815	1271108	910798	1030791	1234615	843631	902996	384242	993324	763130	542682	857855	703401	678774	231319	461840	148462	54766.1	162352	254132	253243	374483	610699	312863	418525	569311	458890	201417	178049	402962	589550	603919	422038	203287	291007	148891	214322	244662	477394	1041961	573812	619059	487352	640461	902722	609970	786048
Linoleate	1024586	625633	616256	880324	785879	734354	924441	662004	526770	506762	438277	900467	588594	839120	608322	417320	216756	606347	171169	82542	172555	272537	309679	242020	419924	517512	438070	489811	471937	477275	287840	374430	746843	577913	353887	237031	355826	156704	309743	302003	375089	707914	839588	454869	447347	690969	740439	1037355	681392
Octadecatrienoic acid	40331.5	21422.6	13630.1	31628.2	33490.1	11148.1	11642	13491	0	0	0	33709.5	25079.1	34777.2	0	8665.13	0	0	0	0	0	11072.5	0	0	0	0	9861.47	0	25240.6	0	8727.57	0	0	0	0	0	0	0	0	0	14876.3	0	11737.1	11989.9	0	0	0	51050.2	0
Icosatetraenoic acid	0	1827764	1588991	3242066	1188434	1970436	786274	1709578	1784554	7888354	1073246	1068872	420685	466156	1083123	953976	817858	1241473	700838	699011	654289	1569586	496702	1077454	629516	499336	1299737	1240730	352216	851098	509693	421850	537850	884646	902024	819266	675960	509197	424886	968458	1005916	854033	1963265	2164986	2184699	1007186	2506099	1626011	1928159
Icosapentaenoic acid	0	0	161070	205400	106919	411827	123046	164150	216904	34800.2	61325.3	167408	31546.4	203748	266282	148583	81333.7	90806.7	0	26136.2	51473.3	112381	73872.3	179307	47417.7	0	144854	90397	11840.5	29347.7	36512.4	38935	123700	235186	131041	56482.9	120451	69825.4	73013.9	267897	325103	101438	207214	365543	246015	81825.6	242261	194058	526706
Docosahexaenoic acid	0	351593	322628	567224	333166	438303	273302	253203	232274	1049324	147198	192027	130487	134428	629964	409573	175241	228028	161028	217696	176480	417515	106706	447296	178597	55693.5	137201	250686	40754	44895.1	46941.9	211213	345394	232835	227292	171863	116809	89619.1	217172	155938	356677	188034	490848	489755	611249	112853	541620	526188	629244
alhpa-tocopheronolactone	357027	478841	370258	426560	439250	409682	423102	415155	394707	517139	449710	412112	400290	413731	250594	524272	398342	367299	250566	202795	279805	263308	340112	358383	351783	319366	370127	440548	338064	217192	265932	371080	434640	404859	329200	315135	255252	277927	370656	456167	414439	427651	429880	386053	459369	382822	551498	446189	411778
dihydroxy-octadecanoic acid	1078766	903620	923683	886919	977302	989177	881268	868549	869929	1511046	932046	1049907	961158	834835	577583	1070848	926513	912887	539939	466624	475409	709958	684424	627737	699374	823084	860698	903408	936793	542437	566707	1083162	1110019	956393	835747	779470	749467	879568	921764	1183134	1111481	1383108	1122510	1248868	1177344	1158590	1152850	1172928	1144082
hydroxy-dodecanedioic acid	12675.2	77685.7	27076.9	53767.6	123741	116714	101538	36229.2	13034.2	113720	14168.3	16345.8	20573	102087	84397.6	53439	23181.4	59871.1	91449.6	79170.7	183724	48096.3	47323.6	123054	14998.2	31225	118646	29058.2	31445.4	119013	10226.3	109904	69700.2	100464	47851.8	47684.3	106169	88274.3	69570	102878	80953.1	104210	140938	111240	107692	96962.8	128377	69888.9	96077.8
trihydroxy-octadecenoic acid	843294	942102	871144	1000473	991312	1025378	1036030	1023732	1042466	1130622	1351627	1303740	1209386	1016373	1010830	1275684	1143169	1290588	1121652	787615	834220	1213909	1292606	1085317	1259896	1235312	1114937	1195904	1282030	941798	1040765	1207074	1346032	1245255	1086914	1221545	1242826	1214601	1265629	1369665	1334706	1508450	1214010	1408597	1437227	1417345	1320453	1344716	1356067
tetrahydroxy-octadecanoic acid	22538.6	50611.9	68665.7	58450.1	98528.1	102297	117267	47504.9	143642	143440	149533	137118	83439.3	77199.7	83803.4	90303.6	105208	117736	121349	73290.9	109208	115937	112493	136071	135972	150213	67757.2	175289	120368	96251.6	115949	141215	146743	93919.4	133474	130041	143727	87668	136210	112962	72403	205845	130132	116025	139126	132473	154931	162780	177065
epoxy-octadecanoic acid	390224	313058	109126	240088	108298	587406	148220	110311	89869.9	707979	146696	68942.5	58906.6	39608	82284.3	93829.8	34604.1	71883.3	36478	18151.2	33973.4	48757.2	63409.7	190183	63291.2	70675.9	180930	26757.7	58447.1	76147.2	119842	90417.9	68251.7	156436	73113.1	27535.8	75693.1	55740.1	70600.6	67860.9	68132.5	491050	79418.2	126134	67137.1	105256	730920	202744	93280.7
Acetyl phosphate	543918	679420	610368	530404	671129	483086	746807	622416	735828	491569	782744	663876	679367	650686	631122	608615	766486	627639	591799	704069	649231	994440	769289	692776	0	602088	750376	687826	755101	738274	610542	623616	591752	594142	560785	602820	522722	0	802014	0	653732	1061813	565242	548133	562185	588707	900600	0	426275
Triacanthine	417744200	269940200	249255700	302715400	231863100	250969300	318744400	288491000	288816600	200566300	322305400	344672200	219964000	401354100	443771100	337426200	178446400	286035000	233831700	328636300	335714400	264121600	303947700	230320000	304614500	371442700	283693700	239411300	265031800	297184800	418500600	272992400	402969800	464672800	351008800	238797900	284001700	276034000	292446600	278989100	257045700	319872200	356917900	289595400	243683600	245932300	304992100	374020700	310141300
1-Hydroxy-2-aminoethylphosphonate	44862.4	87706	85379.9	65101.1	52524.7	79702.3	57463.2	54722.1	36693.9	110214	46534	94036.1	113667	16613.7	60326.2	25875.6	175850	22808.1	30183.2	176302	206569	76729.3	104534	79204.4	12412.5	58011.8	18805.9	82348	88464.3	110345	144178	169917	33167.1	213375	39181.4	102371	28370.1	176355	75178.5	15770.7	76331.2	30141.6	46620.9	132350	36973.4	86708.2	48254.1	154298	159018
N5-Methyl-L-glutamine	703140	725035	830665	561418	706368	626642	431433	595055	548745	315784	375288	351931	424536	331566	594792	409802	434461	334597	502023	1266752	399328	490000	894158	689952	310787	515234	469254	312455	435758	267466	453968	481806	292048	700512	333297	455860	471740	407907	743968	913607	575689	455468	506056	581856	400464	677266	507306	377605	607821
cis-Zeatin	0	0	0	0	0	0	0	0	0	0	0	0	0	0	0	0	0	0	0	0	0	0	0	0	0	0	0	0	0	0	0	0	0	0	3591.08	0	0	0	0	0	0	2990.95	0	3394.12	0	20542.7	0	7185.17	0
2-Methyleneglutarate	813489	546731	573596	619761	483875	601002	636940	494873	602481	466631	687979	601650	580768	818158	848194	658443	491950	692245	584434	648017	632061	566902	633716	489453	666212	719024	696515	642729	718319	586325	646940	766968	697647	836951	634542	571308	731595	484562	626925	599872	625026	749640	760689	746410	579105	596950	707461	712044	676879
6-Pyruvoyltetrahydropterin	1125849	1569067	1091886	1230838	1383359	1337386	1104726	1170676	702170	748958	1282944	1553105	1049065	1000361	989860	1263082	969420	1217349	1139347	1131427	842680	1761717	1214966	1575035	1209606	1078131	762766	1114364	2527040	1360836	1580273	1043207	957824	1071888	1432810	1432424	1254271	1512023	1112219	1257474	1467775	1410968	1078711	797007	1057071	2191461	1400548	1600681	1076657
6-Lactoyl-5-6-7-8-tetrahydropterin	16659	5856	13994.3	6490.79	11978.7	0	9445.49	13610.7	15946.1	9334.55	6664.77	15566	5596.72	0	5558.11	11835.8	5447.74	12421.5	5261.86	0	14225.4	10757.8	13720.5	10753	9754.31	5385.72	15269.9	6641.73	16255	6060.26	12107	19812.9	0	5155.2	7156.05	7816.05	9135.61	4006.32	0	6097.51	8146.21	10166.9	6836.3	17248.7	6668.37	8097.05	8650.99	8658.27	12829.5
4-Aminobenzoate	3178992	1281568	1118389	1088878	2008024	1170878	1842438	1355440	1174468	982517	1946972	1950153	3513130	2666600	2311138	2711901	2247352	2296625	1071132	1506982	1753911	2047098	1407626	1090883	995992	1719186	1146551	928962	1231049	1567211	2104674	2215462	2117845	1561142	2905426	1431339	1620843	1725468	1287005	1098779	1143080	991797	1840406	1196260	802959	1158080	1568616	2049216	2048483
Peptide tryptophan	81239860	82394300	48422110	47411360	39239070	46617610	58960210	44113320	56455860	31341260	52147460	64480550	26339530	103236200	53750440	108443300	29628490	66773420	35083580	35760400	74454700	103513000	48302460	42470720	61420150	61992520	54398180	36502680	48137840	55923630	73645380	28134940	100934600	38928380	101176000	29616150	56619410	47248980	33379060	45101730	41453700	61581360	53441410	50199550	35947070	58383680	51189160	72660310	41691070
6-Aminohexanoate	68081030	99781220	113764300	172944300	89370220	108980100	132004000	159703900	109081800	78871740	120764200	88178820	81224590	144229400	104761700	93355390	124743400	105859300	67293910	168938700	125139500	186760300	142524900	149272500	108496200	106902300	77321120	121208900	108205100	118576900	105218900	87993160	101149400	119367700	99836610	126646700	107762400	106604600	112413500	156800300	198143600	157665200	133868400	132137600	96527940	159341100	171533700	124819500	150974300
Leucocyanidin	335986500	287349700	301012900	216487700	290733300	326386300	302334300	297902800	296105700	129405600	301067900	518680500	285843800	408328400	441986200	387632000	310373200	350393600	283553600	380433600	235737500	329935400	326486600	300876000	237565900	359285100	375209500	249430100	305010900	199918900	494629700	345207300	378510000	478848100	368969500	308468500	291519200	308733800	428030400	368604700	321384800	314521700	345141900	363566000	310576000	358500200	295983300	427741200	145401000
L-4-Hydroxyglutamate semialdehyde	26861590	37438290	40790020	29177820	23041810	24688180	29427470	37770960	38409310	37045240	29557410	28417210	30278840	29778690	40158480	75215230	26801230	27336210	14792930	44272680	32366020	49181760	39210000	31697410	42237380	45395490	41134590	40346710	46322680	41337480	42302620	39433920	28350130	51509380	104486800	35177780	26042940	23259090	55668980	36950830	34170590	44582020	55029730	43071810	39280620	40706080	62927250	43726170	43074760
Methylenediurea	7104088	6152982	8318426	4993310	6967786	5705134	4798417	6810934	8339124	4898397	8722075	9215431	6131164	5693056	9091807	6548164	3932331	5133292	7448750	7646138	6619738	6391114	8160426	5871650	5173457	7843676	9179424	5544956	5549543	6218132	10142930	6781502	5685056	7707488	8015720	6413022	6091582	5973082	8959695	7562288	6487876	5572590	6839368	9051216	5523158	5537358	6483974	10227820	7179028
beta-Butoxyethyl nicotinate	682658	650485	488835	177873	1230803	32299.1	477378	1915440	2971112	3297.76	37050.6	479363	1966472	20413.2	662410	6797272	496401	88197.2	1770764	105721	332442	1393918	1475790	9789.87	151121	4642446	4572576	6016.11	797136	133343	1017444	2203552	750232	2925288	3719809	71983.3	430450	1377522	215638	1449938	4848.61	183708	4216838	4352868	2834.86	943538	116413	1073389	2409252
3-Oxalomalate	3793059	4596246	3468360	4705220	3212131	5139176	3701468	3111554	2945977	4220778	4246066	3319593	4042666	3303143	5036802	3284996	5359949	4262854	4479607	3321052	4525151	3658987	2609666	3350883	2461207	3179385	2474182	4248552	3015769	3498260	2838763	4368136	3142429	3951703	2043101	3910585	4406834	3937334	2538017	2558059	3396402	2832547	2908929	2791236	3924798	3691044	2209054	2474151	4034875
Cys-Gly	1071842	2117379	1891061	1344331	819873	1341358	1409833	876698	1782805	3891429	1784285	1158741	1031924	860672	1141047	1016008	1468669	1718902	1211944	1366509	1827317	2258226	1375804	1771219	2918403	1229559	1702726	2958669	1686728	3619463	1436978	1436195	1167447	1133487	1921985	1902928	1992064	1659100	1522841	1002221	1457492	1947659	1327493	1467988	2187697	1588654	2176275	1588296	5395004
2-Deoxy-alpha-D-glucoside	16431300	20850150	17968530	17936950	17026930	16380910	16279430	13977480	13418370	13575150	14791720	13938130	13312710	14451400	14766280	13463420	18081190	13646600	16102380	15930680	15014470	14132280	14248260	14484840	13301280	12702670	13569190	13918260	14578120	13944520	15501800	11412420	12842510	14033270	12062440	14222220	13387240	15393550	15654430	14372400	14290390	16641680	11514730	13524060	13903800	14806570	13676790	12388230	11726790
cis-p-Coumarate	7006498	5642488	4957570	6435668	7759784	6393380	6705362	9758862	5412286	4482338	7486128	7259988	6195002	6371960	6504194	5827120	7178310	6463316	4911186	10112400	5963694	9071268	6709254	5467970	6786182	6256842	4503580	6750608	6753454	8293140	5829536	8265706	7413398	7818624	5389218	8074134	6632846	7354542	7241654	8924181	6977758	7141890	5659360	4852760	6828484	7293044	6826968	6211720	8297530
N-Acetyl-leucyl-leucine	297648	4335359	1512133	0	187961	428912	621021	779290	209079	5263048	1695907	3173767	3843363	0	2215332	65371.6	0	0	5148226	1038000	83057.1	6219158	150476	1525911	65216.1	29108	3652.49	0	34690.2	684717	1204629	2052264	168112	0	1300271	1146119	0	2627616	3820869	45467.8	1405631	38527.5	34408.4	23430.5	0	18822.3	556631	1138653	2704901
L-Methionine S-oxide	70268.9	163607	302286	350396	484553	515128	468925	596072	511980	431464	539989	694241	756522	634071	874072	633110	572306	741222	652389	908729	742766	736877	785076	782913	500886	780568	733082	693728	641923	601828	636141	767789	731620	832718	578430	737185	715519	669767	705450	721333	802446	712583	733127	752346	661577	578937	679797	673774	718309
N-Acyl-D-mannosaminolactone	23499.3	18112.1	35445.5	44598.8	35375.6	0	12492.9	48993.3	28705	10642.2	42653.8	13577.9	25871.3	24083.9	36236.2	33287.2	53338.2	24734.9	20300.5	33539	28817.1	34785.7	36093.7	21548.6	51888.9	23260.9	30827.6	42842.9	30431.4	37792.3	35459.5	39054.1	42174.4	19626.5	40865.1	31913.7	38365.9	42752.9	36792.7	32151.8	26276.3	28841	31066.3	33064.5	30061.2	35096.1	34451.9	22483.1	20905.5
N6-Methyl-L-lysine	336328	469811	1662096	1390169	415902	121819	162463	363105	1338578	946527	1462058	278200	369242	418466	2288362	993810	406578	1574916	1432605	329406	359325	421536	444101	0	355012	159795	955132	952822	1423694	1355138	251808	330991	411676	1599061	866723	333895	1317171	1486794	325113	477400	292932	396988	387529	1069847	937803	1398850	1539814	0	350607
Muramic acid	596853	338296	315664	307648	246254	218289	393738	573187	341595	236398	349174	440707	253406	309240	405178	363268	273605	356284	242742	381364	356273	351726	289263	243695	358221	596870	391407	332780	316573	458260	336128	326192	263935	507055	503097	439023	466128	353891	521412	503832	256427	331333	475743	436773	444332	376800	501200	490370	655172
Dethiobiotin	793592	950289	1149306	1351185	693621	1318030	728909	799898	1144297	1476683	909660	612422	934671	664688	837353	656211	690300	880360	615610	1291735	1041952	764010	1246462	953824	719344	664202	855501	1398670	1006332	1080242	858102	1232571	701410	1084226	589003	952118	1035081	1053019	1451908	583157	963576	696751	770702	860541	1005655	1557918	1187036	824316	3394831
L-2-Aminoadipate	1469605	1555322	1696852	1452891	1273538	1318252	1734060	1427311	1207744	1276386	1492131	1203351	971016	1228368	1408577	1429483	1595615	1573569	1340595	1568763	1208171	1555739	1874209	1356302	2146372	1947416	1554249	1706962	2774480	1709563	2090996	1235555	1449886	1919661	1955420	1548315	1682770	1434077	2273450	1869015	1344426	2151821	1925579	1549571	1836444	2780044	2937447	2060720	955341
Threonate	26874930	13630210	12279140	8717807	6971336	6171744	19922350	30089120	13485250	8255272	7936296	9988396	5758038	6303522	11024930	13045710	3317782	7731208	8126858	12045040	22273260	12735990	7627464	9674196	29857480	36455310	23920490	13747490	13321830	12249530	14573630	15368930	12552230	27249950	40793750	35313790	25072190	18946040	17602230	6448654	9206337	18439710	44160460	34657160	29382500	21419320	58833630	26349780	52948700
Dodecanedioic acid	108191	266158	194575	255371	122863	335796	159234	228383	244010	233252	191017	51788.9	87540.7	206825	230852	192320	304219	323847	191601	122031	107920	77807.3	196463	239207	228182	166364	122037	143285	243210	247403	132492	164757	269781	267880	97877.1	241897	206287	186044	136888	183905	237263	318026	185732	142393	232207	213496	208266	88055.7	154721
3-Phospho-D-erythronate	12036.2	19016.5	0	4260.84	0	6923.98	0	15801	13404.7	7304.56	25547.2	31832.5	28959.5	16203.5	37240.7	11978.4	30035	28741.9	51763.9	54238.7	29381.4	51549.5	56570.3	34808.8	45666.7	36294.4	36256.4	34657.5	57563.3	36769.3	51452.6	55980.3	38875.2	39651	32634.9	45101.8	48800.4	52646.9	83221.3	107603	54230.8	103836	32792.6	35054.4	43505.4	45797.4	88552.7	72652.9	26742.8
S-Formylglutathione	26010.6	47084.2	47728.2	17061.2	26049.5	29349	48121.3	22173.8	28240.6	94080.2	43139.7	49811.5	36508	38371.5	21412.1	66387.1	21723.2	45851.7	46388.7	19060.9	27145.7	47764.2	50710.8	61191	89278.3	69398	35157.3	67739	31553.5	64434.4	46945.3	33992.2	27680.5	67856.9	64071.9	50815.5	49526.2	31807	52147.6	46028.2	60534.8	63267.7	45755.3	47214.6	62563.5	31887.8	44359.6	62752.6	105068
Tripeptide	60877	17673.6	36766	12171.1	62315.3	23283.9	42249.9	48746.8	84881.2	49408.1	42654.1	126718	32389.2	58714	53385.5	38075.4	37244.3	29575.7	27357.9	64334.4	43697.1	50857.1	92717.4	8469.67	83718.6	77055.5	39332.7	70021.4	31426.1	98938.2	82822.1	38493.4	58991.5	42384.4	70618.9	45682.5	76683.9	64393.1	64739	97221.1	7771.39	93539.2	76554.7	81247.4	83440.4	70716.7	66590.9	103076	93223.9
Maleamate	730935	620334	258570	422244	443039	413563	839677	788857	449522	621956	115515	487540	685202	186361	365937	1298673	428299	867314	699282	1207720	724338	452726	689226	551830	812494	730599	535834	921551	746229	406318	471108	1015189	259037	636658	1111203	603748	790268	624417	1302098	613692	452529	847542	804684	500022	928027	700148	354938	466956	1054302
S-Ribosyl-L-homocysteine	557325	555808	412793	395928	430647	285193	428824	479867	452170	353195	551220	620559	395663	406394	467239	791497	325045	459546	201025	439970	596768	770093	382300	224367	505702	251987	453099	485473	420434	668951	646073	467761	599664	429784	911081	296228	524410	536794	479951	502369	204120	623012	241124	557208	554849	425454	482559	519761	361842
N1-Acetylspermine	164538	119182	182025	114830	125805	204206	74995.4	160733	101542	134631	133530	153747	102952	73771.2	228172	136445	58206.7	52036.6	79630.2	196951	227590	115929	201250	203197	86944	200470	80276.8	109369	139015	90341.2	200790	166598	70404.8	311488	136110	115559	76530.1	153506	272642	109587	193442	56679.1	227353	135621	153429	127162	133836	201706	162022
Carnosine	1022751	1157213	909302	925408	1161146	1473694	1189283	1066341	899088	1173099	1379266	1276138	1308321	1677284	832126	871041	683068	1103895	1349523	1384084	789910	1157354	1275716	1574838	1201547	1186269	787306	1162249	1258729	1464652	1222797	1804425	1650040	796218	869806	1363851	1336322	1360511	1546162	873215	2059737	1412619	1219852	782470	1250429	1387863	1627100	1554634	1426860
gamma-Glutamyl-Se-methylselenocysteine	24949.2	33993.3	13156	15462	19528.1	14997	46722.3	12084.1	19739.8	15278.1	37970.3	23030	16996	13085.8	28039.6	6004.13	43271.8	22577.1	18351.2	27285.1	27770.3	19357	31139.2	23194.8	28092.4	5283.96	28078.9	46728.2	30280	32164.4	34258.1	31616	23111.2	37798.6	7368.4	35023.2	31587.9	30303.9	46771.3	20896.6	14406.2	42988	15303.4	22624	13849.3	22393.7	35630.7	25906.3	5108.29
Diallyl sulfide	27831.3	16264.4	10783.4	0	27241.3	15865.4	17658.9	32174.7	19801.9	34407.1	26847.9	28549	14263.7	15965.4	16516.3	22056.2	31495.3	27922.9	28467.6	0	12560.8	21479.5	16415.3	15710.6	19406.2	20740.2	27461.5	19097	19483.6	20196.4	30010.5	18277.9	18166.6	12466.2	23650.1	28943.2	0	16409.9	27185.5	29643.5	30572.5	29381.4	31190.8	0	22436.4	23965	28482.2	18142.4	22668.5
(R)-S-Lactoylglutathione	42356.4	34822.9	57101.9	0	34862.9	17239.7	38659.7	90536.4	44578.8	67548.7	23049.1	32871	35485.2	18792.6	16381.7	99183.8	15920.9	72108	19109.4	19125	116010	102655	107271	11923.9	220781	207856	124806	93385.7	113781	200729	77461.2	60757.3	34723.4	104504	251498	169362	140523	113045	76822.2	42375.2	39807.4	165971	268662	187278	147570	157441	246799	174573	290910
Shikimate 3-phosphate	3968.03	7122.89	12342.5	5273.6	5632.88	5665.11	6341.06	7433.07	13052.7	9148.07	5173.02	18801.5	12227	4693.4	18722	4819.62	7721.92	23985.3	5051.95	34555.2	20502.9	15379.2	10387.9	13580.6	8120.77	5744.12	13390.8	26607.4	20495.7	13003.8	35080.6	20492.6	18422.6	22179	12742.1	12284.2	5212.17	5992.61	42135.6	15327.7	4709.19	25430.8	6328.89	15918.9	13651.9	15110.3	33673.4	19597.4	6037.78
D-glucono-1,5-lactone	20118.2	33548	43870.4	37053.3	16199.2	30767.2	21078.3	33018.8	31030	32723.9	61461.4	24763.4	39206.9	38634	31527.3	8335.87	29391.7	28175.7	30980.3	19972.6	28378.5	45648.3	28518.3	30549	43875.9	27488.7	55389.9	32700.1	34922.6	50382.1	29864	39123.2	16752.6	20221.3	19816.5	18413.2	18982	44985.7	39705.4	32976.8	41599.2	37929.9	34582.9	24492.7	29339.1	35818.7	49454.9	14183.4	28746.3
Ergothioneine	142277	0	0	0	0	0	0	0	52452.9	0	0	35972.8	0	135820	1570.88	203826	0	150861	0	0	0	126608	0	0	78342	0	0	0	0	0	0	0	57373.5	0	26620.2	0	64793.8	38363	0	0	0	30468.1	0	0	0	0	0	0	0
2-Dehydro-3-deoxy-D-glucarate	45998340	52899850	88378540	65242980	40150980	64368940	48744810	35417650	39269920	39901520	41064510	29591010	35706000	33437670	61164000	50531040	92245570	30501250	41309100	55857740	48585370	39582740	32354290	31863960	25097130	30015100	44110890	33430730	46299990	28009140	30441890	46328310	39516290	50765740	25037830	42957160	26373390	26435390	33183900	29212490	33919450	29604140	23879170	42184600	33861580	53766530	29414960	21575480	26241270
Sodium glucuronate	4301846	2662804	3363127	3430643	2084083	3656677	3662159	2656524	3422468	3999834	3084090	2840468	2930725	2752701	3198594	2925069	2707465	1960546	2562340	2935495	2619845	2260347	2697929	2316504	2730949	2656712	3636085	2983244	3805740	3638142	2737304	3356048	2070468	3083301	2661332	2287113	2316181	2981256	2074212	2791488	3168791	3036472	3150979	2712397	2451120	2745329	2259676	1789648	3733437
Poly-gamma-D-glutamate	1734703	1709520	1511956	1332118	1244878	1438862	1287903	1279406	1217149	1142066	1202396	1315202	1146954	1269181	1496021	1510222	1017285	1191595	1383378	1647963	1136770	1316318	1319802	1270720	1237330	1326094	1172372	1090802	1360429	1357616	1307458	1253238	1124439	1403071	1228795	1075159	1154502	1313182	1297584	960590	1057964	1025942	1146366	1052465	1083856	1064033	1410443	1227132	1306461
Dihydroflavonol	33040.5	10095.4	9453	14959.8	22902.3	0	5087.9	13421.2	23769.5	6520.21	26291.5	8522.75	24695.7	24595.1	26828.8	10801.8	40291.9	20090.1	12067.3	19837.7	21954.8	34163	17538.6	13397	12798.8	30619	10171.2	29689	26936.5	12843.4	21774.7	19905.2	35523.1	8806.08	10128.5	8385.58	18457.8	26351.8	27095.8	41038.2	17689.1	36474.3	22331.2	27822.4	24904.1	30854.3	16738.6	26439.3	8693.41
[truncated: 65 more columns]

## Sheet: Transposed
	compound		alanine	arginine	asparagine	aspartate	cysteine	glutamate	glutamine	glycine	histidine	isoleucine	leucine	lysine	methionine	phenylalanine	proline	serine	threonine	tryptophan	tyrosine	valine	cystine	ATP	CTP	ADP	GDP	AMP	GMP	IMP	CMP	Hypoxanthine	Adenine	Xanthine	Guanine	Allantoate	(S)(+)-Allantoin	5-Hydroxyisourate	3--5--Cyclic AMP	Nicotinate ribonucleotide	N6-(1-2-Dicarboxyethyl)-AMP	5--Phosphoribosyl-N-formylglycinamide	5-Phosphoribosylamine	UMP	UTP	UDP-glucose	Cytidine	2--3--Cyclic CMP	3-Ureidopropionate
BL	1	001	30825530	350315	2247061	9125397	0	26861590	30066750	10167920	6307386	68081030	30096240	10574310	17298250	8936365	222457300	2154470	5646364	4607.05	47146420	255793100	9671.19	1341884	8448.44	6378084	80474.8	5117877	62094.4	32374550	47006.7	14304990	1244957	293630	784571	60927.8	182828	10918500	874373	0	0	64877	87330.8	0	0	170857	48069.5	83933.6	2247061
	2	002	28982260	700152	4258656	6861286	0	37438290	38096230	12339150	6370594	99781220	51096260	14856210	17197500	8550433	186638200	2045318	4790156	1663573	37737100	304919500	12117	1512988	5694.17	4612464	0	3277282	7565.76	24615870	22611	17147990	773587	312332	799135	143160	165803	10033270	650716	29891.8	0	70188.6	14955.8	0	3078.89	134311	89051.2	75758.6	4258656
	3	003	24430040	590672	3036495	2206680	14122.5	40790020	26701900	12634450	7181338	113764300	43124640	13939280	20691190	10546850	108504700	2030659	6217598	2231285	33151690	231204800	11194.4	1355378	12577.9	4291252	107456	2209805	6140.02	30685000	42972.3	21614880	810452	248816	987508	64689.1	111480	9054439	709947	0	0	184199	18222.3	0	36991.2	168679	85692.4	39559.4	3036495
	4	004	30131740	1010371	3852150	5610802	11981.1	29177820	36139460	12426590	6891354	172944300	65823480	16606600	27002600	9315852	418733000	2221480	9732509	2537682	44804180	314423000	34249.9	1305089	4732.76	3659507	46588.6	1901714	17928	28477170	59027.6	13235050	1251130	251982	1039102	149127	129845	10755020	548490	0	0	86532.2	4137.85	2305.27	1733.29	84856.4	98922	65601.6	3852150
	5	005	31331410	353087	2399808	6483374	0	23041810	21788490	13163560	6714346	89370220	53771230	17481220	19066820	11225840	426642700	2372137	5942554	2585764	53173280	263301800	0	1427965	7359.69	5847068	48227	5252461	69946.2	17851450	58828.2	10386350	864536	280274	869857	119423	119624	7609592	838386	245570	0	50997.9	6119.52	5529.5	0	172107	119973	33141.4	2399808
	6	006	28452520	519970	2537781	4579036	25077.2	25065980	34833570	13563560	6412196	108980100	40750500	17029090	22553990	9278879	228262500	2086221	7383690	1995695	45301390	237049500	12624.8	2116025	0	3229119	66974.4	1816387	0	27666670	31774.9	14150900	796500	264905	995017	115762	148983	10913220	988093	0	0	106467	4674.81	0	0	58162.9	32060.3	60029.1	2537781
	7	007	27426720	204804	3765822	9730729	0	29427470	26325160	13577580	5831934	132004000	43069500	17615150	24230150	7529804	189621800	1856372	6816826	3105983	46254560	311258700	27101.7	2130177	9512.17	5578576	43978.4	3223131	7120.96	25262460	53559.3	10731990	840023	309219	1201304	100361	179991	9250983	774382	0	0	101248	32411.5	1726.62	13763.1	107550	77290	76728.2	3765822
	8	010	29165020	459882	3266456	8496087	0	37770960	24089580	12625920	6302416	159703900	62116490	16514240	29260650	11147680	299443800	2265203	8032804	2132302	67129860	345519500	13451.4	2361240	0	5936808	58156.5	5111336	158463	38391900	40597	12397610	827472	318746	1324736	99680.1	125413	7942734	723493	0	0	63053.7	87381.6	2843.12	28971.4	95096.1	67800.1	32090	3266456
	9	011	26912440	319491	2868414	4671224	3297.38	38409310	25537290	11232380	5700286	109081800	29455990	13505460	19248010	6142762	161612600	2293775	4976050	3155886	39430490	222028000	16369	2222907	0	5323022	51330.6	2386298	56274.1	25676250	46224.8	13772940	840761	289188	870796	67923.4	204109	7981356	789770	0	0	96308.6	21348.8	0	0	72435.2	46425	79664.6	2868414
	10	012	29966990	499841	3049208	11286190	6825.56	37045240	36605370	11797540	5812796	78871740	46238010	15232170	18584320	5076076	237250800	2312471	7321934	1775191	31732910	246771000	8371.6	1672754	6271.02	3109470	283875	1232732	8447.63	18541800	41243.1	11382250	843861	329339	928044	80935.4	168805	12790460	491371	0	0	66802.6	5667.87	0	14933.9	13881.8	79402.2	80821.7	3049208
	11	014	40101160	1074617	3768877	1524123	0	29557410	29759860	13522630	5920360	120764200	37939710	15705660	20487100	6875638	249858000	1978153	5920946	1614185	51051760	283598500	26417.6	3134307	4412.99	3980427	111536	2303345	0	22142200	48668.3	15451630	850907	264181	996872	68430.5	99149.5	9406601	720362	0	0	251507	7966.49	0	18497.2	83846	40983.5	71103.4	3768877
	12	015	27754810	676526	4171262	5927792	0	28417210	30960150	12728810	8299508	88178820	27024070	15263680	25595140	8614717	176495300	2337298	9353143	1560309	44423380	218266900	8056.82	3230441	0	4187539	34759.9	2116478	12488.1	14627170	11251.1	18036450	820509	305205	1128275	84176.3	60773.1	9661419	753343	0	0	79474.6	12702.3	0	0	53429.7	59193.5	40079.3	4171262
	13	017	33095590	726347	3207999	9344241	0	30278840	33884790	12113110	6771804	81224590	43240170	15814500	15525560	8326662	188041600	2203881	7263084	2058778	45196520	225965100	5851.31	3313457	13485.8	4016623	56214.8	3139983	98153.8	15939220	8387.62	14598370	1229102	279841	719232	182637	151488	9201912	673439	0	0	56585.5	8445.43	0	0	48894.7	57771.1	55019.7	3207999
	14	018	19610340	415998	2845462	1460078	0	29778690	23960360	10019500	6663308	144229400	48284150	16187060	19168430	8075790	117717300	2029870	4797618	2534529	44606060	299722600	10798.8	3274668	0	4099340	66467.1	3278591	65846.3	19575810	23028.1	13507470	857049	321066	924431	93993.9	175026	7995724	806415	0	0	176329	4333.75	0	14492.5	41448.8	51933.5	28256	2845462
	15	019	36797120	353931	4052114	3127304	2523.18	40158480	43738380	14912470	5728048	104761700	39701130	12102100	22851180	7688590	258337000	2496628	5768398	2487064	44187330	342205600	29284.2	3227737	9651.31	3673422	71111.5	2645419	35774.1	26820170	31202.5	18159840	776678	305399	1025751	163532	126824	11417410	1024436	0	0	48423.8	22559	0	17074.8	59728.3	52150.5	73368.6	4052114
	16	020	23032150	129279	3397535	17009500	0	75215230	26601190	11465240	5986942	93355390	33614800	10295810	18011390	9423009	171953700	2001384	5313524	2249718	38440160	243165200	9360.18	3207791	6604.96	6021476	43781.2	7364636	146281	30810770	27576.7	13689630	827947	341856	788289	88496.8	94833.3	8258558	799614	0	0	52719.4	69189.5	4196.26	0	83748.4	57465.5	52279.3	3397535
	17	021	30796690	515170	2679240	4775506	125222	26801230	30029980	12941060	6622532	124743400	30691720	18327000	22160750	7277306	219182100	1785584	5916714	2893047	48602000	257654100	103625	3692145	0	5040552	56352.3	3334099	10375.5	19968100	35085.4	16651160	1461993	350169	1058964	159526	218834	8084726	442192	0	3697.01	57454	9245.72	0	7946.89	32342.3	58142	78007.6	2679240
	18	022	29345240	763054	2741376	11169320	0	27336210	29639150	11186520	6959814	105859300	30545870	15783380	22671700	6964888	179128700	1935886	7882994	2524040	45414420	255281400	25140.2	3435620	4353.33	4233646	51462.6	3869152	31089.4	14206920	42731.1	10968560	1558141	327653	1088240	125809	232157	9453508	880698	0	0	66559.6	16424.5	0	16670.2	0	31150.6	30726.8	2741376
	19	023	27924950	233177	3783893	8282056	0	14792930	35778180	13206150	6738702	67293910	27475290	14207960	14389680	6414224	154213100	1938310	4630680	2373842	33216410	219479200	9720.37	3757979	8066.42	3679951	87828.3	2980801	11489.6	15202250	13570	14067230	1516559	342239	697435	68139.8	405847	9204863	531875	114253	0	56884.6	7901.79	0	4396.26	4786.97	45474.7	46027.5	3783893
	20	025	32929000	810476	3436102	16276150	2653.86	44272680	24389600	13479620	7035354	168938700	48878080	17406920	32305440	9533043	193940300	2456316	6860954	1852980	68126540	339115700	9521.29	3461789	6890.14	3978401	32712.2	2633516	38794.5	14399780	25960.3	12659680	1571960	296105	1516092	145235	94221.9	8518692	870209	0	0	60545.4	7076.4	0	10854	33916.9	58513.7	40972.3	3436102
ALT1-NOON	21	001	25198030	497772	2684193	9768823	14198.8	32366020	33033560	14357990	5790650	125139500	31667250	10788140	22114540	6663550	167151700	2275180	6199398	2978183	42484120	240131000	13941.5	3760870	3064.32	3446689	68611	2322283	4228.38	29788550	23116.8	16917700	1419206	205273	811126	65809.9	104775	10278620	510667	0	0	56156.6	35083.4	0	7613.59	4407.66	39493	69835.8	2684193
	22	002	30993820	1299707	4769858	7559474	0	49181760	25546150	13469680	6216554	186760300	50147280	18812910	35958940	9658941	209305300	2107729	6394000	2888384	62575710	367479500	21860	3462610	14230.5	5603112	92163.5	4920664	103502	14466310	9769.67	13464450	901754	313475	1615069	112384	82964.2	9157477	501432	110759	0	37810.3	13960.6	0	8071.14	12828.5	30024.6	58061.1	4769858
	23	005	25065470	377512	3055587	8638321	0	39210000	23452410	11838040	6810786	142524900	37033630	14158300	19548720	6163438	238373500	2526421	5432518	3403568	47087150	316556400	20639.6	3778765	14750.3	4671628	28165.8	3853220	40916	12478780	45218.9	9974685	1726438	279562	829582	94855	94462.9	7436378	609268	97109.5	0	48956.6	21330.5	0	8373.41	0	41510.5	53603	3055587
	24	006	20401620	205005	2835854	5886846	2670.63	31697410	26186950	11091320	6103782	149272500	41080710	14701440	19662740	6353128	147839100	2039516	5000258	2410272	36949250	270944900	11795.2	4050804	6760.7	3640617	35724.6	2643571	26223.1	22091340	23451.8	8300552	1633017	307850	921696	95438.9	182659	8383226	469305	105774	0	105068	5280.27	0	3369.41	1827.66	43451.7	46622.7	2835854
	25	007	25456870	129231	3865209	11894470	7435.95	42237380	23200420	12593430	6175780	108496200	21296100	12018170	18415590	3575157	129104200	2107708	6353310	2855739	47248440	228948400	22121.4	4192203	13356.5	4207844	16205.4	4286654	58571.2	20309990	28458.8	11009690	962272	228365	860026	60170.9	131779	6836836	513509	87803.6	0	63286.1	55405.9	2377.15	14191.3	0	47400.9	71645.2	3865209
	26	010	35755920	175172	3439229	8878116	0	45395490	26026050	13729770	6157312	106902300	30653170	10389390	17620510	7852686	312371500	2079972	6728010	1589757	42819130	326774800	0	3728885	13271.7	4908157	25027	7253734	171555	37671420	36784.3	12304190	900713	186761	679270	150884	168606	8880080	717603	102067	0	58181.4	88871.2	11669.2	21307.6	5815.98	47963.6	69156.7	3439229
	27	011	28226800	244105	2860747	5594332	3109.9	41134590	21018370	11094740	6261018	77321120	28329090	10503280	16091380	7290598	176690400	2201355	7691470	1649731	33842450	192934500	17000.7	4192586	6017.63	4018519	0	3349997	23823.7	31135660	42413.8	9351432	1795569	312178	633971	124031	176292	7310226	1112340	91764.9	0	57325.6	40226.7	5665.6	17591.2	12044.7	38318.8	62450.5	2860747
	28	012	31155580	411470	3903853	11323480	0	40346710	42470510	13376350	6115750	121208900	35647120	12319240	21903920	6918138	295072700	2170960	6815384	2395906	45309060	276819800	17761.6	4434272	7665.94	3357898	80539.8	2664389	19204	19254910	38162.1	10159310	895226	254471	1042109	127250	200460	12594790	593918	98234.4	0	62424	5472.76	5258.9	2150.86	3496.02	45024.9	62058.9	3903853
	29	013	31606840	588395	3180097	9440624	9685.64	46322680	23406370	10884640	7392326	108205100	31575660	12946870	19167670	6643630	220028100	2438410	6504016	2322047	46804050	276785000	10672.3	3953233	0	4700967	22657	3693053	26524.7	18738610	30497.6	11679310	1733817	317530	795103	123201	82954.3	7983136	619608	106671	0	61205.1	48854.5	0	0	3377.53	57080.9	73349.1	3180097
	30	014	39499660	1388967	4502268	3938859	9368.56	41337480	35142510	13731230	6283374	118576900	41898350	13042110	20513550	8391612	212258200	2296133	7224304	2346346	56760190	269112500	28037.5	3922798	5376.79	3947146	47914.8	3165013	42477.6	14655600	29764.5	13365260	1918737	314087	903918	85149	142860	9840011	644074	0	0	82755.9	22038	0	7426.8	2024.6	73960.4	78433.9	4502268
	31	015	26403030	432574	4067879	5671154	0	42302620	25547660	12355230	7918244	105218900	26853100	13465050	23933820	5683858	153721700	2059755	8917348	2101279	44208650	188546900	18329.6	3984652	4869.64	3750053	4435.61	2317446	12568.7	15941280	16602.8	15687740	926817	272663	1061347	65302.3	117963	7952098	478713	103206	0	80163.2	25787.9	0	13082	5606.98	40395.5	79824.4	4067879
	32	017	36767720	614293	3140800	13092490	4870.14	39433920	32908100	13318270	11335280	87993160	29329480	14059180	17621800	7525144	158685400	2149435	7453928	2256357	59598760	225599400	7848.12	4013254	5116.12	3442803	32407.7	3322655	73449.2	23411030	32676.2	15994980	1676600	196337	789927	192984	133140	11155000	735150	105094	0	58687.2	19022.1	0	25552.9	12038.2	49817.6	78792.1	3140800
	33	018	30960030	325602	3040583	2046980	0	28350130	22691470	12398320	6718252	101149400	27110330	12272570	16982250	7516466	174031300	1935648	5082074	2647394	53137440	238905400	11232.4	3859598	0	2967963	10462.7	2456343	7731.43	24856260	32880.7	13869540	880806	303710	774192	149847	160017	7505360	709867	0	0	178519	11506.8	0	0	11210.6	60950.5	55018.9	3040583
	34	019	32241430	383243	3483837	8498139	2658.16	51509380	30400610	11886930	23529820	119367700	39950240	13968460	25799930	9510848	205622600	3092156	7760888	2056912	57055870	282459900	7822.29	3910933	6754.83	2779261	56634.3	2328682	44904.9	30844630	41420	16237520	881077	278982	1097418	123196	122445	10138060	564923	0	0	82759.6	48823.9	0	21926.2	12493.8	58367.6	77866.3	3483837
	35	020	24482430	60645.4	3179722	20089740	0	104486800	19852580	12803630	23029370	99836610	24293180	8448392	14263270	6062086	145327400	1853632	5845886	2566966	37444790	214714400	8685.14	3433851	0	6806696	24643.9	8967804	177786	35030190	30526.1	12114560	874765	332302	642986	39103.8	58391.4	7185600	717635	70394.5	0	87430.8	79981.5	8062.1	30443.6	11046.2	54542.2	48456.7	3179722
	36	021	34565790	303535	3315857	6937852	5679.95	35177780	31215330	11649360	7103230	126646700	29542370	14866350	19227470	6550314	203266200	2796670	7891700	2207697	57345420	256594300	20193.4	3548437	0	4190741	29640.8	4820976	10485.8	37635640	27404.9	14898500	1502321	219003	793756	90124.4	133805	9953081	730963	70581.5	0	83911.9	31429.4	0	0	20872.3	59959.6	73980.6	3315857
	37	022	36890350	551688	3367602	10950100	5239.53	26042940	31890170	13839300	6089548	107762400	32853140	12263950	20387200	6707414	253252600	2157823	9152088	1773136	45745480	259217300	12417.7	3384444	4635.53	3403781	33493.2	2829364	5537.87	21870880	39396	11540380	874130	301562	894532	142041	117319	10883120	647074	75265.9	0	85348.1	32987.9	0	13676.9	10081.6	37549.2	56130.6	3367602
	38	023	31654310	282401	3673155	7469530	4481.17	23259090	32010230	11709230	6994494	106604600	25505000	12484470	15760950	5754442	211164400	2500059	6585538	2487280	51988540	255895000	15253.2	4153999	13079.8	3288376	63705.6	2458759	25847.6	16696260	41432.7	12342950	935132	320100	678454	105086	318700	9580899	593065	0	3004.62	97324.8	22812.9	0	8019.83	19027.2	44594	90869.4	3673155
	39	025	33238760	484996	4266605	16718000	0	55668980	25154450	11285220	6162446	112413500	28810980	13473240	18587350	6698534	242955600	2786574	6531184	2084254	50028350	262485700	12145.6	3855847	0	3554608	36343.6	2522802	46146.5	15211350	28002.9	12166700	946514	282310	685083	156217	86523.4	7294314	744328	70711.1	0	80059.7	12712.8	0	7098.31	16301.7	49552.4	50584.1	4266605
ALT1-PM	40	005	29268490	271176	2732029	8460193	0	36950830	20327010	10478550	6055674	156800300	39133770	12958320	18588500	8862688	352247100	2017239	5097318	2553077	65192060	295859600	21059.2	3722175	14177	6975142	8432.38	8591903	118447	9925022	60428.8	9680153	2226952	211263	899561	150335	197446	6735972	701983	80345.8	0	91704	6702.72	0	6220.99	17363.4	89547.9	86324.7	2732029
	41	006	22478990	342100	3210541	6273144	0	34170590	28322150	11363850	6277006	198143600	47339740	14990680	24713230	7799426	188622400	2224881	5696784	2704728	47581720	303997900	18446.7	3738544	5993.59	3072388	59900.9	2718566	30008.9	18347180	35872.8	7893216	972306	322605	1100884	121153	275255	9735245	935156	0	0	89490.8	3700.9	0	27154.8	19199	34337.8	78680.4	3210541
	42	007	19926010	88899.2	3607031	11928330	0	44582020	26329280	11549690	6164154	157665200	33457000	11011910	25384570	7301172	143118700	2296362	5701488	2676579	51817060	290832500	12769.1	4463574	6883.88	5314482	64912.1	6486238	77740.6	22195050	55268.5	9867559	1954208	343720	909209	84127.7	254733	8471465	878770	0	9905.76	95123.5	35890.6	0	62813.3	24050.8	116417	76586.3	3607031
	43	010	30330950	258306	3640508	9316341	0	55029730	25959980	13123710	5840586	133868400	37200820	10954120	20870570	8814440	226208400	2407197	6935708	1899409	39616800	324322300	18908.2	3875637	17602.5	4403020	39753.3	7459838	184358	40514930	45054.3	11847390	1627129	239385	971248	131866	120960	9508843	667970	70582.4	0	96720.7	74870.4	0	43010.3	32724.1	49233.2	60655.4	3640508
	44	011	24665740	463291	2870481	5474570	0	43071810	22370650	13005470	5990264	132137600	37827070	9496079	24190700	7526326	150097700	2315266	7496576	2301438	33678240	208818700	10987.3	4145375	0	3929905	33793.9	4156147	60736	39490580	48567.9	8972395	1678889	224156	883476	138820	135151	7930416	830756	66130.2	0	63660.2	63278.9	0	35830.9	16418.9	44781.3	62367.1	2870481
	45	012	31790750	291345	3866752	10674030	0	39280620	37321950	13598720	5641526	96527940	48795860	9068653	25126580	10018410	280543600	2072798	5886268	2306184	47842750	269766800	11766.6	3849160	0	2582694	0	2321678	13786.2	23379380	36267.9	9303005	1631394	196555	1070520	114427	199388	11179950	698732	0	0	72221.1	23778.7	2398.12	34794.9	17598.2	45216.5	61460.6	3866752
	46	013	28208340	694583	3008273	8703036	0	40706080	27485890	13652430	6308624	159341100	34807140	10691040	26643490	6641194	189535400	2489255	5229933	3130355	52697740	272092300	10479.3	4936678	0	3492583	48233.4	3147801	9669.87	21372830	33866.2	9840116	1813342	300959	1215340	117776	183299	9447769	447544	0	0	100277	37561.3	0	10946.8	28682.7	30919.7	76459.5	3008273
	47	014	34672200	557014	3724088	4154502	0	62927250	19072390	11068940	6354770	171533700	35885880	11242660	24834320	6481390	156615700	2258640	6002090	3236504	48740400	253064600	31259.2	4235306	13669.1	2788722	64131.5	2522020	39511.5	19857080	49182.1	11178030	958360	285157	1139852	85338.2	163700	6255920	612318	0	0	93415.8	79901.8	0	32988.3	22473.6	64312.4	62433.3	3724088
	48	015	28086300	271254	4138241	6110418	3936.24	43726170	22384330	13960750	8170468	124819500	27792960	13340350	28690200	6481942	176215800	2221050	8975363	2899826	44946730	207625500	9209.14	4522616	6501.1	3264566	33114.8	2841931	12989.3	22339490	21395.2	11690610	855589	286721	1277369	61195.7	120346	7036814	408060	0	0	88749.3	53419.4	0	15852.5	31772.5	41691.5	63073.3	4138241
	49	017	43227690	553487	4378270	13282020	2516.11	43074760	36231320	10637730	12463310	150974300	44729920	14051340	33338320	11752680	225655300	2657778	7750848	2032628	60556820	270436300	11218.4	3674298	7274.32	2514616	252366	2792404	82738.8	30375550	27022.4	13156440	963134	261936	1478496	231989	61307.7	12964000	560919	0	0	73820.7	62565.1	2483.99	24298.3	46313.5	31968	57737	4378270
	50	018	31203060	218446	3701429	1873254	0	26625830	29392430	11818900	6790978	126594900	45038110	15823060	24133890	11705730	178812300	2562180	7478930	2935481	46922610	281311600	9669.39	4098957	5910.02	2918869	91152.6	2784332	29640.3	25000790	22479.4	11918620	899612	294288	1060839	186843	170098	8492001	502732	70711	0	89172	23278.9	3856.3	20128.4	48522.6	66444.3	41749.2	3701429
	51	019	30281300	214910	4427666	9891131	0	50459940	33216660	13138700	24270460	153993100	48090780	10781330	35486800	14176320	229143800	3719459	7976806	3136710	56167750	360578200	6234.52	3339298	0	3040059	106560	3816461	196227	49649880	41696.8	12480490	888275	303077	1402564	191043	78395.5	10626340	392870	0	0	79467.8	89405.3	26952	26086.1	81694.8	75214.2	59963.1	4427666
	52	021	34415680	458190	2964223	10825460	0	27461300	35897800	10804650	7091052	129366200	48658750	14331270	33605550	13359230	224181600	2748737	8083610	2689058	45468700	270909500	25265.7	4174879	0	2744617	255264	4670230	63964.4	47252920	57645.1	9474357	931786	269474	1469826	175911	139170	12202910	519978	0	0	76486.6	102351	6707.53	19546.8	73667.9	27185	63721.8	2964223
	53	022	33349070	194131	4072603	9356803	0	16204150	28659220	13606130	6870050	177385800	56384050	16126230	32972530	11846960	231518100	2441932	6866768	2806787	61684770	349902300	39955.5	3969126	5828.75	3061879	150028	3994599	42654.2	33095400	32463.8	12713960	1974495	271929	1535253	178648	213498	9740805	512493	76904.4	0	57106.6	83150.9	0	11065.4	56622	58249.9	53960.7	4072603
	54	023	30427100	451473	4068993	15627000	0	39403350	30549500	11764470	7077924	116119300	63440030	15688400	39961890	16683880	187533500	3498599	6530864	2538268	55675630	332616800	13913.3	3537090	0	2959924	270687	2221814	22201.6	20626960	55971.5	10879340	879975	317726	1590574	145446	75580.3	9393433	539481	0	0	86267.2	46045.4	0	17497.5	66416.5	50645	30493.2	4068993
	55	025	38090290	122435	3309343	5753216	0	40222550	28892320	10610350	6099456	152845400	38147410	11257560	20987160	9952987	254141000	2579014	6646032	3326927	51058910	261607500	17545.5	3608711	6953.34	5811366	163302	9121908	207340	39983330	33420.8	10188420	937783	262772	919087	128202	169684	9715503	506666	0	0	85863.5	99542	58958.1	27654	60643.3	46324.3	60984.6	3309343
ALT7-NOON	56	001	38901350	163330	2746563	7749754	0	24276670	32411580	12863450	5629064	157755400	76040580	16368800	43920910	17069910	301342100	2544592	9697080	2022695	79625690	371538300	24800.6	3438574	5896.58	4052527	102137	8660697	219213	51362290	39555.8	12298180	2724291	352609	2190611	128872	105250	9283069	655788	0	0	70757.6	122054	5160.96	47615.2	63135.9	40788.5	38645	2746563
	57	002	36506900	403714	4297274	7443430	0	30448720	28493640	11818910	6071466	185541200	58154910	18092350	37317320	12929910	244341200	2582992	8726621	3742799	70985850	407165200	29405	3366223	14956.9	5229706	0	8950833	147387	12533050	29185.9	11196060	885546	301689	1549496	141498	89098.3	8419894	616425	66473.6	0	55347.1	40870.9	2226.7	0	70228.1	52150.9	61148.1	4297274
	58	005	33632780	200003	3257725	6556390	0	27108650	26875220	12996280	5547810	139490500	62999030	16300380	32592270	15348890	399089000	3275882	8221220	3063772	59821220	346295600	22776.6	2975187	12916.8	4759140	0	8786423	166576	44580500	24911.1	8585133	885975	316599	1373985	137011	86854.3	8050946	674602	0	0	76754.3	116167	73723.1	35393	78350.9	23769.2	42254.9	3257725
	59	006	34939440	284094	3237518	5531134	0	20996230	35313830	13065880	5441794	162021100	59095420	17902820	31777950	11284740	308164100	3020062	7160028	3213417	59675800	296756400	10345.4	3635819	0	2477308	0	3019515	27897.2	37150200	35806.4	7505684	959733	321580	1541312	217545	143755	10060400	661774	79546.5	0	59000.9	57584.9	0	51156.2	95331.8	51729.4	49329.3	3237518
	60	007	24678700	79521.2	3541275	10247980	0	27695480	30935130	12539260	4724716	149808600	44681220	10770990	30369950	11162340	206101100	2584583	6490358	3074913	55919230	300420300	32497.2	3812568	4681.7	3921528	267186	7480898	130276	41077360	40343.8	10332300	2202842	283864	1358505	119955	96618.8	9670009	564475	0	0	62350.3	125639	42958	2629.88	56962.1	53196	32028.1	3541275
	61	010	37780240	188826	3730083	6704860	0	30801780	28332170	11611420	5333168	103957400	52039920	12841930	25365500	17798450	390966800	2547864	8654569	2779139	60477100	350023700	22074.8	3070408	31250	4411662	86899.2	17424660	772182	59615420	22896	13267800	2687772	308813	1216359	141448	57236.6	8215754	524139	0	0	66381.9	146951	148725	0	99340.2	43850.6	9875.41	3730083
	62	011	32531790	129347	3030821	5818144	0	34705220	21793750	10051960	6566818	153899600	40524210	12029520	26070190	11121300	190134800	2309609	7803024	3292214	50190630	272883600	29872.6	3879934	0	4605206	0	7414930	139294	35881910	35064.7	9163490	926654	306992	1247218	93628.6	54978.7	7904770	884989	0	0	66521.5	107328	17299.1	21036.7	93811.6	31821.8	70370	3030821
	63	012	41164580	193074	3627025	8945089	0	35070700	33138120	12162360	6180064	205865600	75439490	14892100	46108030	17169550	329077200	2701199	8681369	3239128	76653700	434959700	7483.97	3165827	4863.34	3280971	208090	4246476	130285	36368450	35857	11240010	1852570	231544	1845435	147775	171588	10052710	542577	0	0	73409	79861.3	4954.61	0	85828.7	52913.8	27587.9	3627025
	64	013	41230280	298497	2867976	6333380	0	26471270	26401530	10715200	5134564	179624100	60066590	14164080	34091260	14380000	245847300	2460611	6480212	4463612	64130280	367314500	19244.8	4086742	10257.7	3988337	79416.3	8767409	162946	39161310	35364.5	10653460	2223418	274649	1231603	106906	160411	8771876	479189	0	0	72812.9	92301.1	59826.9	33035.4	65206.2	48031.1	33273.4	2867976
	65	014	42381950	605118	3709828	3506463	0	29753620	33832420	11906660	5529144	174186100	52720410	16290570	41431140	12628330	208916900	2730154	8959187	3241861	71825660	356389600	12663.3	3639097	6601.1	3270522	160439	3398483	33794.8	33606880	47638.5	12672650	851217	190854	1872047	127955	86888.9	9962477	405542	0	0	74266.3	60871.6	3235.4	50875.2	76053.6	54746.9	69735.3	3709828
	66	015	39478800	326070	4561254	4558956	0	26079450	32033670	13092160	7858202	80354040	50355680	13207480	31769060	13727110	306618300	2636919	10595230	2683578	63307340	312778200	0	3497717	0	3332284	127145	4321578	50911.2	24874960	24207.2	12714390	2018093	311540	1486494	144250	183184	9750219	853182	0	0	63171	76488.1	13025.5	0	94803.3	56958.4	51026.1	4561254
	67	017	46122470	362182	3599150	7567260	0	37896130	35422650	12114310	5093474	130122800	44598820	17151020	35655120	14158310	247551300	3105876	8047494	2291299	77437970	336208200	12126.3	3295637	6505.02	2664162	0	2574485	77917.2	25421530	24321.7	12449920	896842	291986	1643336	152212	92486.2	10805330	539974	0	0	63801.1	49264.8	4572.21	10885	112240	32219.6	41640.9	3599150
	68	018	31906910	120228	3411228	1854391	0	23120120	28227390	11323440	5682764	182806500	58892280	16401880	38279130	13603660	188133500	2325163	7466898	3584901	81268930	367458300	15828.1	3580751	0	2996737	0	4550582	64037.4	24351360	39854.3	10706710	1858822	292356	1821006	155526	153605	8498528	660529	0	0	71441.5	46910.7	8792.71	4947.92	99095.5	49435.3	66170.7	3411228
	69	019	40795840	308271	3873896	6406908	0	43514640	31930180	13311980	10724570	274728400	58397960	17363680	46645410	10993320	247059900	3792245	11221920	3932521	75225820	413533300	16970.6	3253905	12716.8	2615160	0	3705383	114534	39905120	30429.6	9686673	911841	258541	2237759	114582	39910.1	10590210	341004	0	0	63642.6	88057.5	26008.7	0	87419.3	62697.6	25924.6	3873896
	70	021	39244720	194148	3382687	4862465	0	25980780	33104810	12428960	6059886	179418100	73330250	17323120	36971380	14051020	322569200	2767282	9031543	3170316	62839920	321877600	28538	3083664	13415	5105434	0	9652705	95615.5	28256000	18242.8	12684170	2116962	305885	1956093	136863	94292	9653775	571578	0	0	67275.4	79582.8	38262.8	0	105639	57534	48371.3	3382687
	71	022	46651650	639444	2730269	9431149	6477.97	22962670	29982020	10913220	5975536	210931500	64507320	18703480	45230770	13614590	317217900	2409728	9233131	2592801	82727470	375698400	18546.5	3096939	0	3355644	344544	5654548	77861	35514110	42290.6	9970915	941253	249649	1993388	184641	177192	10151030	571822	0	0	54672.8	82339.2	3965.13	0	105351	38734.7	46477.1	2730269
	72	023	44820510	272804	3700290	9510429	3372.56	16479780	29392720	11176120	6201420	209087200	53003340	15979690	33036100	12428150	262330600	2420368	7618960	4147593	85588620	392170500	12154.6	3738961	21975.8	2700890	0	3006703	37551.5	23291330	31241.4	10631230	975677	300495	1589122	176563	64799.8	9616161	595413	0	0	70338.5	42836.9	0	14434.6	133580	29876.8	73108.1	3700290
	73	025	36063930	225148	4043504	14704400	0	42434780	25385080	12720890	5892350	112213000	46363800	12638880	26293210	14182220	240498900	2943964	6294374	2784938	67733900	338163100	15917.8	3600534	0	2651555	0	2547834	60345.4	19634590	26895	9753328	921283	298823	1198281	110210	153923	8167290	802247	0	0	50023.9	48474.7	0	41067.7	110459	47872.8	30431	4043504
ALT16-NOON	74	001	39834080	211147	2416763	7614662	2674.83	25853810	33381390	13465820	5677092	151679300	55317800	14997900	31135670	16556280	295498900	2697569	8153662	2468326	61997990	365858800	12680.3	3191452	5902.96	4195500	0	6837750	122333	31529330	17867.6	13181580	936738	308784	1377701	108398	145931	9898985	597900	0	3537.6	66452.6	109717	30293.8	135204	128603	43438.9	39295.4	2416763
	75	002	38458260	544514	3940813	5986034	0	30661000	32985520	12450790	5458372	199533400	49387080	13891710	33150370	13182680	321531700	2495071	8322076	2908789	64508860	428029100	24060.7	2962765	29818.7	3428380	0	3995850	24941.1	9058402	19678.6	11013680	914464	276362	1379414	131141	186124	10810700	593364	0	0	62240.9	29044.4	0	14510.1	107914	33426.7	86923.7	3940813
	76	003	29739890	198508	3900783	6247578	0	37227870	29089900	12315860	5757812	114486000	39081050	12386460	27071600	11346100	186589200	2483129	7844148	2508411	40572090	347174000	8207.94	3007252	4688.03	3526606	104661	3580231	72134.9	17113970	30685.3	15170390	1926974	257369	1250443	84802	128288	9329648	421040	0	0	64063.3	44079.8	4429.82	45285.9	94413.3	111666	35100.6	3900783
	77	004	37659980	160666	3743535	4073264	0	31291260	30419200	14039310	5444110	146444800	40332090	12396820	30397190	12212820	296554000	1973952	5992824	2815218	59389410	302058400	18951.2	3600237	20674.5	2775605	36400.8	4445334	77130.2	26514610	26881.5	9587617	857688	325995	1445463	98015.3	157204	10756200	754323	0	0	66792.8	78620.9	0	9606.91	103108	52056.4	47087.1	3743535
	78	005	30346850	225937	2917386	6855570	0	23957150	27761080	13370090	5136184	115115700	47936760	14230630	28483340	11993690	381110800	2761955	6782196	2282807	51735870	357105600	16560.4	3606444	12475.8	4476518	35910.8	7325644	88806.4	22275700	22930.5	13607260	931200	286591	1337548	158982	149274	7785852	676928	0	0	64996.3	53377.7	12120.5	25974.7	99297	96870.6	70277.4	2917386
	79	006	30966240	297809	3218782	5270762	0	20540500	33797960	12754400	5690386	155201900	64193770	18302130	33591000	13522160	270383300	2848279	8094574	2373017	57995030	381301800	20610.7	3563978	4208.29	2432275	68052.8	2684631	39476.4	24920020	25017.2	8859340	905602	275732	1447694	137218	192593	10215840	630301	57597.2	0	68655.4	26822.3	0	22488.1	189012	61788.4	37852.6	3218782
	80	007	41336110	78289.3	3691074	6685336	0	26631290	33426460	12856810	5466800	134050800	62401600	16050250	35859070	12745650	312718700	2354022	8629215	2811116	65583960	394120400	27825.5	3599047	8086.27	4069783	0	6137088	123521	24682000	17818.5	8647695	2148868	312507	1406828	80414.6	172030	10686520	641293	65434.9	0	52581.8	95422.9	27370.3	0	72983.3	49167.1	23342	3691074
	81	010	35000550	175460	3806888	7397594	2355.36	28080740	31104030	12565050	5459018	151284000	61885340	15154520	35354600	16214140	403009400	2797731	11542040	2414808	58741420	411157000	14981.7	3553976	30290.1	4990496	0	18800150	490979	39397600	35603	10658270	930700	297835	1854986	190158	165988	9961264	455341	0	0	77407.7	131554	155081	0	148265	68904.2	33402.6	3806888
	82	011	32668480	206854	3725939	4434890	0	30282460	26356430	12416360	6443322	98599690	34445800	13161470	25226560	10689380	192845200	2558623	9760244	3157843	48888480	244751400	19198.6	3525065	9172.42	3507459	0	6808394	106537	37849750	33678.1	10037600	945580	285013	1011034	123667	169514	8341472	691744	0	11855.3	60030.1	90002.9	11395	53309.4	115084	44552.4	56909.2	3725939
	83	012	34271920	152204	3100022	8993956	2521.38	35423540	32683580	11211520	5580854	218468400	55658880	15079770	39820750	13000070	288119500	2451094	8125582	2801763	70419990	407883300	18379.4	4134861	6315.45	3904145	0	5709008	96090	20913400	31288.7	9716172	987785	320354	1840766	129060	161442	11620370	575026	0	0	76246.6	79650.1	9276.05	29777.8	124983	49971	61514	3100022
	84	013	28373900	109059	3142715	6472914	0	22045740	31811440	12766040	5226462	190697200	42919640	12626660	27826910	9119914	262064100	2810781	6295404	4065928	57240820	341342600	12398.5	4027244	0	5138304	0	16651210	342379	17108610	29460.1	7968146	944218	220498	1224815	71709.8	151055	9600691	472712	0	0	78021	108403	9959	20700.3	110480	22327	13113.5	3142715
	85	014	42251380	204373	3557484	4681000	0	23605550	30068070	11868710	6225986	244368400	41000030	12304520	36992960	8718359	250471300	2394486	8328428	3569772	67846040	337149700	10874.3	1719017	11444	4163165	0	9097268	160396	11129960	35046.7	7292778	966324	308448	1480559	54630.4	188537	10239640	515762	0	0	90656.1	63402.5	2196.78	16521.2	108915	59942.9	37467.3	3557484
	86	015	34623040	46032.6	4247428	5161856	11629	17363280	20800970	14282300	8245730	120892000	48534640	18413170	34308180	13358500	242219200	2172337	8691899	1938339	65027000	343484100	25648.4	1919417	54823.4	4570133	34357.3	46145730	1124493	45209460	33608.4	18677120	5298244	273397	1559066	86839.4	98470.7	8032986	416611	0	0	51113.6	217191	117270	0	142016	45052.6	7888.3	4247428
	87	017	57285540	127164	3095575	7529570	0	31838860	31589960	11524080	7823076	176030000	53392380	21496830	41308860	14568630	338621800	3081547	9618963	2620496	72813110	396359300	15560.7	2891543	65552.1	1945141	50089.6	44247870	2792351	32951130	35440	25134720	5066328	419246	4440669	168008	43649.1	11131530	531612	0	0	58043.1	171621	138120	35518.9	112130	46872.2	20184	3095575
	88	018	40204920	61897.1	3437087	2036895	0	17898260	27924720	11704120	7511084	274536300	53944530	18461670	38972060	11685330	248311500	2759136	8166862	3767150	73828150	412321200	19448.1	1778029	0	3042597	0	48430280	1794606	34068260	49949.6	13249600	1056058	277813	2389787	124132	116399	9978370	570708	0	0	77443.9	185217	38882.2	0	104643	35258.7	35587.1	3437087
	89	019	41671210	48213.7	4041700	7973330	6402.93	27725150	28835490	13539490	7078478	194627600	62507970	18204510	40287960	16538370	385121300	3425325	11021620	2850591	77534470	491533600	11683.1	2003633	111321	1668660	0	44065330	2261165	27277300	37346.7	22022960	4843490	457131	6636452	182206	89918.9	9164245	451852	0	39819.6	37874.1	159179	107465	109359	151541	65229.1	15139.6	4041700
	90	020	25262790	32816.4	3377303	20363730	2522.79	81339640	20011310	12251880	4594248	173148000	26746620	10172240	23631930	7013002	158116900	2246796	9735124	3818723	48109740	337626000	15035.4	1687816	34067.6	7072072	0	28303890	325783	15780910	33031.4	5627994	4482818	312861	1229701	36156.4	95895.8	7522706	467365	0	188034	84617.5	120534	25343.4	27196.2	152103	41653.2	22728	3377303
	91	021	46950830	49122.4	3110313	6537042	0	11521440	28206170	10358800	7083074	186843300	47629720	18566970	30376740	11812410	318141900	3069606	8695933	1948714	60572910	351290400	15760.7	1833760	91096.2	3482502	0	53539320	1386979	28706190	28807	19582760	6540700	312282	2700954	123136	136320	9767193	349171	0	0	59554.3	189707	178105	81951.9	227517	26323.1	8744.89	3110313
	92	022	40906670	174708	3158563	11300820	0	17134570	30136350	12115810	4842388	267258300	52119220	15157700	37271670	9439302	313641900	2311950	8801381	2948624	91838660	376036200	10961.5	1541788	8453.95	4384032	0	14985420	173089	10201180	26982.1	7515844	3458008	306159	1690598	115510	114436	10298150	259985	0	137708	74978.4	80753.5	3438.59	19412.3	129787	30521	42380.9	3158563
	93	023	53154960	90396.4	3582636	12454910	0	6164898	26439760	12123070	7242116	279447500	61456070	23018540	48370530	13662800	362443400	3192877	11265680	3153758	89027340	469408400	19071.7	1246936	43500.4	2518614	0	24307080	886432	55258710	28173.4	30073900	3598890	304708	1935464	216198	274060	9233953	449251	0	0	41018.4	132572	76167	151268	113187	38160.4	0	3582636
	94	025	39371550	82983.9	4328416	15125200	0	34243730	25687380	10767980	5917868	257450800	65886000	22600790	52639760	16732900	293182900	3289469	8797685	2418485	84149720	522888800	7277.9	1894605	0	2458505	0	53344440	2849054	21356040	29336.2	32100440	5440196	527905	9290950	171137	81326.7	7919894	616868	0	0	60985.7	212390	109101	41761.6	85598.2	55102.5	10140.7	4328416
Post	95	001	37579800	115444	2479461	12276000	0	15528610	33708260	10800560	7209000	191839900	51908130	15317580	34337490	10807380	306528300	2808806	7525226	3836584	67992440	395491100	38332.5	1224264	64378.3	3911817	18891.7	27377360	713703	32280140	38291.9	12731370	1057417	316861	1991232	79966.4	206564	12179290	576399	0	295494	59769.1	172615	14465.1	114054	119005	29277.9	41902.6	2479461
	96	002	38840270	108963	4699448	10152190	0	19478720	33904030	9406539	6787506	161110700	41557580	14793700	29017170	10516890	290588400	2995366	8036106	2812501	63064880	416753200	7672.42	1168623	8463.8	5031385	0	24705140	555685	16349960	23092.9	11545910	4025483	267804	2159364	148940	152582	10329080	183760	0	16895.6	66895.2	172131	26660	22800.2	152002	50680.9	12699.8	4699448
	97	004	44117540	41648.4	4620204	7116332	0	15874530	28555730	12302340	6314420	212665100	45580370	15737680	31475470	10717830	452688900	2626211	7387418	2499903	57029790	471103300	5520.83	771722	90769.8	3235061	0	51782500	843962	24743650	22639.5	17831200	6023934	258524	2634980	100495	291729	10151040	414522	0	23039.7	66439.7	165622	77937	20682.6	97501.2	30417.6	38484.5	4620204
	98	005	43293460	53003.6	3714903	12092950	0	15267930	27680500	5348521	7896156	169561200	64195840	22455450	39362120	17640420	763079000	3312765	10623420	2083155	89273020	479043400	30381.1	1259416	0	4280768	0	54244210	1597073	43642320	31313.5	16534860	1060612	341246	1900722	200552	46899.1	9115165	355258	51290.6	60653.5	60310.7	162845	320543	0	95617.6	29848.4	9205.64	3714903
	99	006	47118620	97240.4	3578569	10286520	0	10115290	35855050	10917080	6773942	173062700	50867330	18538960	34365480	11965340	503820400	3028922	10353270	3196389	75452730	439059200	22010.5	1447749	68768.6	3903998	0	22172600	373734	26935050	19943.7	13202360	3043469	301997	1550606	127342	158371	12592740	454692	0	169387	55652.1	115252	47369.2	36670.4	192100	42754.3	20479.9	3578569
	100	007	42352530	66654.1	3589825	14017720	0	16167540	26586870	10911850	6249390	159884700	79849610	18957670	38742800	16152960	403167600	2703341	8988117	2386276	74970170	478462100	31074	1341987	13300.2	4052556	0	20302520	667726	28146610	41129.7	12357520	1037300	301313	1601027	111804	109022	10840600	525335	0	0	76338.6	137416	39234.4	76158.1	91063.3	65376.2	49887.9	3589825
	101	010	33246620	61288.7	4148350	6263556	0	21085530	25854060	12387720	8094276	147978400	52411010	17245950	31225020	15427600	247629600	3233884	11610460	2741470	57629180	375123900	13109.4	841929	65957.2	3043841	0	46015630	1591408	36979010	19005.8	17233010	1074690	318316	2456917	125584	111667	8186020	554102	0	0	60226.1	207476	202890	0	185308	24619.1	24513	4148350
	102	011	37966810	98294.8	3560676	6845866	2039.9	23227560	22636290	13548920	6955442	180808400	55249780	17128810	33584610	14235380	255722900	2747161	10289500	3167586	64415360	393323700	18964.6	795604	65813.1	3028685	0	51444340	1460792	41927960	34522.3	18357870	6955528	270985	2732250	96897.2	101208	8527825	435181	0	129930	59045.6	209467	202964	0	222905	41715.4	42351.8	3560676
	103	012	46934920	57078.9	3689455	14553980	0	22773270	29697100	12361600	6750982	195009700	69161640	21162440	43776080	16516890	383896200	2843591	9752614	2993721	75888540	469690100	14460.1	819319	21882.5	2350024	0	42052640	874278	20329670	22053	24071680	6095458	253350	3470200	120493	162479	11156930	467022	0	192793	66272.1	165964	66786.4	31200.1	208875	40528.6	18860.2	3689455
	104	013	37583840	78476.4	3807606	9395781	0	17362870	28677270	13182660	7803716	205301200	63210380	21092890	36808420	13182510	363954800	3861536	10740350	2753170	62624830	534613900	20049.7	837295	0	4418412	0	47271900	1058302	25553590	22858.8	18479370	1052156	263088	3946378	152527	154541	8390077	430743	0	66835.6	64612.9	181858	75458.4	28080.9	121691	34433.2	27342.3	3807606
	105	014	37474000	219263	3603093	8788369	0	12718320	23675860	14100730	7713140	264244600	67846310	17273260	37990880	12757260	264173600	2785199	8771087	3053252	75397430	497552800	21697.4	504604	24187.1	3720928	0	21905720	458356	38329530	51933.8	8486489	3466096	288437	1564998	124709	154646	9297147	478454	0	278370	92357.6	147100	28189.5	66235.4	105681	56595.8	42320.8	3603093
	106	015	51262770	87259.5	5542840	6986306	0	13494660	29040650	15446500	9918555	209645000	57084050	24794870	48625490	13459570	380358200	3049519	14263580	2734639	96058390	519804900	22605.4	0	19150.6	5055538	0	32132000	620755	42063650	22268.3	14828120	1029526	267724	2231218	121258	148066	11915210	499771	0	0	68139.1	183179	108098	0	120943	36444.5	15490.1	5542840
	107	017	46662990	34833.8	3931437	10716480	0	19067280	37514710	14192290	7701212	168615600	46698290	22560210	37461420	12809240	314479000	2552702	8064274	2928251	70687000	423801100	5975.32	0	124929	3030159	29069.4	37299080	1720194	28095720	27792.9	20105580	5073418	283607	3871558	148049	159135	10959060	427480	0	66332.7	70266.8	176697	100491	65619.4	152937	46518.9	0	3931437
	108	018	39943680	84074	4135464	3768022	0	8553699	28168560	13379120	7176932	173930000	53645740	21441550	38334760	12084390	304864500	2524530	10209380	3029924	69309500	429400800	16123.1	467450	31504	3323021	8170.03	24474690	765637	28658810	28223.2	11440640	1022704	284436	1495639	133052	92710.5	8584149	589595	0	61091.4	66432.5	164197	37262	55293.9	101227	45764.9	19762.1	4135464
	109	019	45734150	370848	4029305	13047780	0	25572520	28798770	12877860	6910716	240722500	46170630	14870740	40206780	10343300	344292100	3562645	9268979	3051936	87608660	425588500	7749.69	415341	11504.1	2844493	0	18147480	715278	30937140	25499.6	11548700	3265464	279485	1623540	120118	83239.8	10264470	249206	0	88305.3	67544	162327	75202.2	56464.5	101831	36132.1	17604	4029305
	110	020	31003190	51494.6	3485319	17828290	0	66632030	20254340	9322956	7134940	188621200	38555480	15075060	30251720	8112790	184150500	2448370	8564987	3153991	54467550	374609200	13257.4	424129	64395.1	4639604	31597	41529640	589293	24265650	37582.7	13791270	1039001	316286	3195766	63400	185485	7850804	488531	0	12300.3	85658.7	205447	118632	81670.9	117290	53105.3	49179.1	3485319
	111	021	49476630	89661	2944037	6428994	0	10781850	25605010	13494600	5897858	245574500	66442140	22843520	48829870	16559590	423332500	3115778	9591101	2564440	82457070	432629500	29104.6	0	39777.8	4301426	45553.8	29110240	654704	37094600	41949	14513610	1052639	290666	1978121	109102	243608	9807401	627401	0	137970	61254.6	166305	89228.2	84537.9	189145	52891.1	29577.9	2944037
	112	022	38879510	115819	3429799	12566150	0	10540950	30299390	10802170	7740496	207411700	44432360	21247880	42230430	10898720	299043300	2880707	9296827	3145685	66518800	421629300	15396.9	400975	42543.8	3275668	0	26913900	478174	41656000	25452.6	17008640	1029947	308935	1788587	78381.1	127882	10291180	393204	0	96730.2	45521.8	190830	79742.8	45944.3	121533	57375.8	5510.59	3429799
	113	023	46831300	65100.9	4456080	13552380	0	7151504	28566430	13022850	6605730	249724300	57057220	25375620	43287550	13037900	270252400	3351558	10705990	2567848	74347880	468056300	22015.1	391176	57851.1	2863351	0	44786900	1018121	51723570	41239.8	23390650	5056546	294680	1837959	151130	240438	9470569	470763	0	0	81237	187836	75107.3	69643	90773.4	25783.6	19946.4	4456080
	114	025	39968830	71577.9	3777913	23795430	0	16835910	21957110	10517860	7435560	226921600	48616240	20987430	42694230	12607240	337853800	3131134	10075720	2673852	73529260	438610200	20031	0	32978.5	4239732	0	30059490	1015438	37380280	18795.4	19529430	1022160	306327	2731936	75604.9	46839.5	8262944	449654	0	36665.6	58934.3	213294	77145.6	43262.1	96009.5	41369.1	20420.1	3777913
[truncated: 186 more columns]

## Sheet: Multibase_BackData
Transposed		alanine	1			1	BL	1	BL	A	1	3.496e+07	3.496e+07							2	1
$D$1:$IB$1		arginine	2			2	BL	2	ALT1-NOON	B	1	308373	308373
$B$2:$B$115		asparagine	3			3	BL	3	ALT1-PM	C	1	3.54239e+06	3.54239e+06
233	0	aspartate	4			4	BL	4	ALT7-NOON	D	1	8521546	8521546
0	This sheet includes the calculation history of Multibase. When you delete this sheet, you need to do analysis from beginning.	cysteine	5			5	BL	5	ALT16-NOON	E	1	2697.81	2697.81
114		glutamate	6			6	BL	6	Post	F	1	3.16303e+07	3.16303e+07
1		glutamine	7			7	BL	7				2.90794e+07	2.90794e+07
1		glycine	8			8	BL	8				1.22507e+07	1.22507e+07
		histidine	9			9	BL	9				7.03971e+06	7.03971e+06
FALSE		isoleucine	10			10	BL	10				1.54351e+08	1.54351e+08
6		leucine	11			11	BL	11				4.67699e+07	4.67699e+07
6		lysine	12			12	BL	12				1.53969e+07	1.53969e+07
13		methionine	13			13	BL	13				2.97281e+07	2.97281e+07
0		phenylalanine	14			14	BL	14				1.07848e+07	1.07848e+07
		proline	15			15	BL	15				2.61482e+08	2.61482e+08
		serine	16			16	BL	16				2.55952e+06	2.55952e+06
		threonine	17			17	BL	17				7.85662e+06	7.85662e+06
		tryptophan	18			18	BL	18				2.68307e+06	2.68307e+06
		tyrosine	19			19	BL	19				5.86771e+07	5.86771e+07
		valine	20			20	BL	20				3.34967e+08	3.34967e+08
		cystine	21			21	ALT1-NOON	21				17380	17380
		ATP	22			22	ALT1-NOON	22				2.81855e+06	2.81855e+06
		CTP	23			23	ALT1-NOON	23				16349.9	16349.9
		ADP	24			24	ALT1-NOON	24				3.89612e+06	3.89612e+06
		GDP	25			25	ALT1-NOON	25				49020.2	49020.2
		AMP	26			26	ALT1-NOON	26				1.28277e+07	1.28277e+07
		GMP	27			27	ALT1-NOON	27				338401	338401
		IMP	28			28	ALT1-NOON	28				2.79975e+07	2.79975e+07
		CMP	29			29	ALT1-NOON	29				33107.1	33107.1
		Hypoxanthine	30			30	ALT1-NOON	30				1.32597e+07	1.32597e+07
		Adenine	31			31	ALT1-NOON	31				1.75129e+06	1.75129e+06
		Xanthine	32			32	ALT1-NOON	32				292368	292368
		Guanine	33			33	ALT1-NOON	33				1.58091e+06	1.58091e+06
		Allantoate	34			34	ALT1-NOON	34				123215	123215
		(S)(+)-Allantoin	35			35	ALT1-NOON	35				143665	143665
		5-Hydroxyisourate	36			36	ALT1-NOON	36				9.4415e+06	9.4415e+06
		3--5--Cyclic AMP	37			37	ALT1-NOON	37				596289	596289
		Nicotinate ribonucleotide	38			38	ALT1-NOON	38				20790.9	20790.9
		N6-(1-2-Dicarboxyethyl)-AMP	39			39	ALT1-NOON	39				18687.3	18687.3
		5--Phosphoribosyl-N-formylglycinamide	40			40	ALT1-PM	40				74497.6	74497.6
		5-Phosphoribosylamine	41			41	ALT1-PM	41				81454.7	81454.7
		UMP	42			42	ALT1-PM	42				30904.8	30904.8
		UTP	43			43	ALT1-PM	43				25144.1	25144.1
		UDP-glucose	44			44	ALT1-PM	44				81286	81286
		Cytidine	45			45	ALT1-PM	45				50861	50861
		2--3--Cyclic CMP	46			46	ALT1-PM	46				47584	47584
		3-Ureidopropionate	47			47	ALT1-PM	47				3.54239e+06	3.54239e+06
		5-6-Dihydrothymine	48			48	ALT1-PM	48				1.56468e+07	1.56468e+07
		Thymine	49			49	ALT1-PM	49				1.87354e+06	1.87354e+06
		Thymidine	50			50	ALT1-PM	50				6811.3	6811.3
		NAD+	51			51	ALT1-PM	51				36696.6	36696.6
		NADH	52			52	ALT1-PM	52				7227.17	7227.17
		NADP+	53			53	ALT1-PM	53				56635.2	56635.2
		NADPH	54			54	ALT1-PM	54				5524.59	5524.59
		3--5--Cyclic IMP	55			55	ALT1-PM	55				64284.6	64284.6
		Pyridoxal	56			56	ALT7-NOON	56				261233	261233
		4-Pyridoxate	57			57	ALT7-NOON	57				108276	108276
		Pyridoxamine phosphate	58			58	ALT7-NOON	58				19548.3	19548.3
		Nicotinamide	59			59	ALT7-NOON	59				3.41572e+07	3.41572e+07
		ADP-D-ribose	60			60	ALT7-NOON	60				93064.6	93064.6
		Flavin	61			61	ALT7-NOON	61				47541.1	47541.1
		Adenosine	62			62	ALT7-NOON	62				542692	542692
		Guanosine	63			63	ALT7-NOON	63				251632	251632
		Inosine	64			64	ALT7-NOON	64				4.26398e+06	4.26398e+06
		D-Glucose	65			65	ALT7-NOON	65				8.1939e+06	8.1939e+06
		D-Hexose 6-phosphate	66			66	ALT7-NOON	66				4.76448e+06	4.76448e+06
		D-Fructose 1-6-bisphosphate	67			67	ALT7-NOON	67				2.59276e+06	2.59276e+06
		D-Glyceraldehyde 3-phosphate	68			68	ALT7-NOON	68				8.12335e+06	8.12335e+06
		2-3-Bisphosphoglycerate	69			69	ALT7-NOON	69				8.14266e+06	8.14266e+06
		2/3-Phospho-D-glycerate	70			70	ALT7-NOON	70				8.17396e+06	8.17396e+06
		Phosphoenolpyruvate	71			71	ALT7-NOON	71				1.68299e+06	1.68299e+06
		Pyruvate	72			72	ALT7-NOON	72				1.60028e+07	1.60028e+07
		Lactate	73			73	ALT7-NOON	73				3.57952e+07	3.57952e+07
		cis-Aconitate	74			74	ALT16-NOON	74				920903	920903
		Citrate	75			75	ALT16-NOON	75				2.87747e+07	2.87747e+07
		2-Oxoglutarate	76			76	ALT16-NOON	76				1.02897e+06	1.02897e+06
		2-Oxoglutaramate	77			77	ALT16-NOON	77				1.11411e+06	1.11411e+06
		Succinate	78			78	ALT16-NOON	78				920164	920164
		Fumarate	79			79	ALT16-NOON	79				4.14504e+06	4.14504e+06
		Oxaloacetate	80			80	ALT16-NOON	80				259572	259572
		5-Aminolevulinate	81			81	ALT16-NOON	81				435635	435635
		D-Glucono-1-5-lactone 6-phosphate	82			82	ALT16-NOON	82				54917.9	54917.9
		6-Phospho-D-gluconate	83			83	ALT16-NOON	83				1.35385e+06	1.35385e+06
		D-Erythrose 4-phosphate	84			84	ALT16-NOON	84				1.23114e+06	1.23114e+06
		Sedoheptulose 1-phosphate	85			85	ALT16-NOON	85				368487	368487
		alpha-D-Ribose 1-phosphate	86			86	ALT16-NOON	86				3.72722e+06	3.72722e+06
		Glutathione	87			87	ALT16-NOON	87				9.76463e+07	9.76463e+07
		Glutathione disulfide	88			88	ALT16-NOON	88				5.88881e+07	5.88881e+07
		5-Oxoproline	89			89	ALT16-NOON	89				1.99207e+07	1.99207e+07
		S-Glutathionyl-L-cysteine	90			90	ALT16-NOON	90				50211.9	50211.9
		gamma-L-Glutamyl-L-cysteine	91			91	ALT16-NOON	91				55222.3	55222.3
		Dehydroascorbate	92			92	ALT16-NOON	92				920903	920903
		Ascorbate	93			93	ALT16-NOON	93				2.76496e+06	2.76496e+06
		S-Adenosyl-L-homocysteine	94			94	ALT16-NOON	94				761872	761872
		S-Adenosyl-L-methionine	95			95	Post	95				145431	145431
		L-Homoserine	96			96	Post	96				7.85662e+06	7.85662e+06
		L-Homocysteine	97			97	Post	97				862620	862620
		D-O-Phosphoserine	98			98	Post	98				424707	424707
		3-Phosphonopyruvate	99			99	Post	99				1.49263e+06	1.49263e+06
		Cystathionine	100			100	Post	100				16037.7	16037.7
		N-N-Dimethylglycine	101			101	Post	101				6.32521e+06	6.32521e+06
		5,10-Methenyltetrahydrofolate	102			102	Post	102				316493	316493
		Ornithine	103			103	Post	103				9.28134e+06	9.28134e+06
		L-Citrulline	104			104	Post	104				4.10285e+06	4.10285e+06
		N-(L-Arginino)succinate	105			105	Post	105				332547	332547
		Urate	106			106	Post	106				1.24284e+07	1.24284e+07
		Spermidine	107			107	Post	107				2.58699e+07	2.58699e+07
		Spermine	108			108	Post	108				1.7817e+07	1.7817e+07
		Cadaverine	109			109	Post	109				67712.1	67712.1
		Putrescine	110			110	Post	110				447010	447010
		Atherospermidine	111			111	Post	111				273197	273197
		UDP-N-acetyl-D-glucosamine	112			112	Post	112				11909.7	11909.7
		N-Acetylneuraminate	113			113	Post	113				309898	309898
		CMP-N-acetylneuraminate	114			114	Post	114				5.20452e+06	5.20452e+06
		N-Glycoloyl-neuraminate	115									34819.7	34819.7
		alpha-D-Glucosamine 1-phosphate	116									303454	303454
		D-Glucosamine	117									57579.6	57579.6
		L-Arabinose	118									1.68709e+06	1.68709e+06
		beta-L-Arabinose 1-phosphate	119									596812	596812
		1-4-beta-D-Xylan	120									197224	197224
		Glycolate	121									3.71772e+06	3.71772e+06
		gamma-Glutamyl-gamma-aminobutyrate	122									1.61355e+06	1.61355e+06
		N-Succinyl-L-glutamate	123									127668	127668
		N-Succinyl-L-glutamate 5-semialdehyde	124									164.204	164.204
		5-Guanidino-2-oxopentanoate	125									57422.9	57422.9
		Phosphocreatine	126									1.35477e+06	1.35477e+06
		Creatine	127									7.13633e+08	7.13633e+08
		Creatinine	128									5.48877e+07	5.48877e+07
		4-Acetamidobutanoate	129									2.1921e+06	2.1921e+06
		N-Acetylornithine	130									4.47149e+06	4.47149e+06
		N-Succinyl-L-citrulline	131									653246	653246
		Guanidinoacetate	132									946333	946333
		trans-4-Hydroxy-L-proline	133									4.15029e+06	4.15029e+06
		5-Aminopentanoate	134									3.35691e+08	3.35691e+08
		L-1-Pyrroline-3-hydroxy-5-carboxylate	135									2.91279e+07	2.91279e+07
		Aminofructose 6-phosphate	136									1.19125e+06	1.19125e+06
		L-Allothreonine	137									7.85662e+06	7.85662e+06
		Ectoine	138									450443	450443
		Inositol 1-2-3-5-6-pentakisphosphate	139									30177.4	30177.4
		1D-myo-Inositol 1-4-bisphosphate	140									2.63629e+06	2.63629e+06
		Uracil	141									162185	162185
		5-6-Dihydrouracil	142									678949	678949
		Pantetheine	143									180627	180627
		Pantetheine 4--phosphate	144									214385	214385
		D-4--Phosphopantothenate	145									57867	57867
		L-Carnitine	146									8.0789e+07	8.0789e+07
		Propanoylcarnitine	147									4.58959e+07	4.58959e+07
		Butanoylcarnitine	148									1.04548e+06	1.04548e+06
		Citramalate	149									776737	776737
		Indole	150									157952	157952
		Catechol	151									50330.9	50330.9
		Catecholamine	152									36451.2	36451.2
		Serotonin	153									17928.8	17928.8
		Catechin	154									310884	310884
		Taurine	155									3.94794e+06	3.94794e+06
		Hypotaurine	156									57260.8	57260.8
		Salicylate	157									120956	120956
		Theophylline	158									3.07618e+06	3.07618e+06
		Caffeine	159									153351	153351
		Quercetin	160									219346	219346
		Oxyresveratrol	161									362950	362950
		sn-Glycerol 3-phosphate	162									2.44005e+06	2.44005e+06
		Ethanolamine phosphate	163									52560.7	52560.7
		N-Methylethanolamine phosphate	164									60481.9	60481.9
		sn-glycero-3-Phosphoethanolamine	165									174214	174214
		Diacylglycerylhomoserine	166									25272.2	25272.2
		Acetylcholine	167									24402.6	24402.6
		CDP-choline	168									14119	14119
		Sphinganine 1-phosphate	169									2.65241e+06	2.65241e+06
		Sphingosine 1-phosphate	170									1.06576e+07	1.06576e+07
		Butanoic acid	171									221173	221173
		Pentanoate	172									400957	400957
		Hexanoic acid	173									37268.6	37268.6
		Octanoic acid	174									424257	424257
		Tetradecanoic acid	175									106256	106256
		Hexadecanoic acid	176									912081	912081
		Octadecenoic acid	177									1.20665e+06	1.20665e+06
		Linoleate	178									1.08122e+06	1.08122e+06
		Octadecatrienoic acid	179									28623.6	28623.6
		Icosatetraenoic acid	180									1.9045e+06	1.9045e+06
		Icosapentaenoic acid	181									219838	219838
		Docosahexaenoic acid	182									535852	535852
		alhpa-tocopheronolactone	183									425097	425097
		dihydroxy-octadecanoic acid	184									1.06018e+06	1.06018e+06
		hydroxy-dodecanedioic acid	185									82711.5	82711.5
		trihydroxy-octadecenoic acid	186									1.2436e+06	1.2436e+06
		tetrahydroxy-octadecanoic acid	187									136610	136610
		epoxy-octadecanoic acid	188									139582	139582
		Acetyl phosphate	189									423190	423190
		Triacanthine	190									3.25139e+08	3.25139e+08
		1-Hydroxy-2-aminoethylphosphonate	191									61687.1	61687.1
		N5-Methyl-L-glutamine	192									578751	578751
		cis-Zeatin	193									7514.77	7514.77
		2-Methyleneglutarate	194									780418	780418
		6-Pyruvoyltetrahydropterin	195									1.21014e+06	1.21014e+06
		6-Lactoyl-5-6-7-8-tetrahydropterin	196									13173.4	13173.4
		4-Aminobenzoate	197									1.791e+06	1.791e+06
		Peptide tryptophan	198									6.00046e+07	6.00046e+07
		6-Aminohexanoate	199									1.54351e+08	1.54351e+08
		Leucocyanidin	200									2.8586e+08	2.8586e+08
		L-4-Hydroxyglutamate semialdehyde	201									3.1627e+07	3.1627e+07
		Methylenediurea	202									7714783	7714783
		beta-Butoxyethyl nicotinate	203									1.08174e+06	1.08174e+06
		3-Oxalomalate	204									3.44285e+06	3.44285e+06
		Cys-Gly	205									2.43526e+06	2.43526e+06
		2-Deoxy-alpha-D-glucoside	206									1.27657e+07	1.27657e+07
		cis-p-Coumarate	207									8.2783e+06	8.2783e+06
		N-Acetyl-leucyl-leucine	208									752138	752138
		L-Methionine S-oxide	209									780803	780803
		N-Acyl-D-mannosaminolactone	210									29874.9	29874.9
		N6-Methyl-L-lysine	211									886000	886000
		Muramic acid	212									880846	880846
		Dethiobiotin	213									940251	940251
		L-2-Aminoadipate	214									1.36334e+06	1.36334e+06
		Threonate	215									6.2493e+07	6.2493e+07
		Dodecanedioic acid	216									200211	200211
		3-Phospho-D-erythronate	217									26604.9	26604.9
		S-Formylglutathione	218									61543.2	61543.2
		Tripeptide	219									55451.6	55451.6
		Maleamate	220									680301	680301
		S-Ribosyl-L-homocysteine	221									404314	404314
		N1-Acetylspermine	222									139719	139719
		Carnosine	223									1.22521e+06	1.22521e+06
		gamma-Glutamyl-Se-methylselenocysteine	224									15443.3	15443.3
		Diallyl sulfide	225									25465.5	25465.5
		(R)-S-Lactoylglutathione	226									260896	260896
		Shikimate 3-phosphate	227									8278.78	8278.78
		D-glucono-1,5-lactone	228									30212.8	30212.8
		Ergothioneine	229									16967.6	16967.6
		2-Dehydro-3-deoxy-D-glucarate	230									2.87747e+07	2.87747e+07
		Sodium glucuronate	231									2.32213e+06	2.32213e+06
		Poly-gamma-D-glutamate	232									2.37035e+06	2.37035e+06
		Dihydroflavonol	233									19080.8	19080.8
